# Supplementary material for: Dead cells release a ‘necrosignal’ that activates antibiotic survival pathways in bacterial swarms
Source: Nat Commun. 2020 Aug 19;11:4157. doi: 10.1038/s41467-020-17709-0 (PMC7438516; doi:10.1038/s41467-020-17709-0)
Supplement: Supplementary file 5 — Supplementary Data 1 [file 41467_2020_17709_MOESM5_ESM.xlsx]

## Sheet: Swarm vs Planktonic
				swarm vs planktopic
gene_id	gene_name	MeanBaseCount_Planktonic	MeanBaseCount_Swarm	log2FoldChange	pvalue	padjust
b0001	thrL	193882	54140.8	-1.84039	0	0
b0002	thrA	1211.73	753.442	-0.685503	4.2579e-58	1.3567e-57
b0003	thrB	1529.48	442.675	-1.78872	5.30281e-274	3.0395e-273
b0004	thrC	1817.07	4056.46	1.15861	0	0
b0005	yaaX	653.589	1389.33	1.08794	0	0
b0006	yaaA	475.849	20572.9	5.4341	0.00684544	0.00950377
b0007	yaaJ	14821.5	365.605	-5.34126	1.4182e-63	4.67895e-63
b0008	talB	5696.06	19640.1	1.78577	2.87396e-05	4.52874e-05
b0009	mog	1415.41	2372.01	0.744895	4.47809e-05	7.00642e-05
b0010	satP	1325.67	1944.31	0.552537	2.20279e-38	6.01674e-38
b0011	yaaW	39.5125	41.3047	0.0639968	1.95766e-204	1.00154e-203
b0013	yaaI	13.8137	32.3351	1.227	2.87594e-89	1.08268e-88
b0014	dnaK	387.485	399.545	0.0442207	3.33531e-43	9.50031e-43
b0015	dnaJ	133.618	238.263	0.834445	3.71437e-27	9.06947e-27
b0016	insL1	0	0	0	0.00563946	0.00788433
b0018	mokC	1192.17	1470.12	0.302346	4.87905e-19	1.0851e-18
b0019	nhaA	575.288	947.837	0.720354	0.000227018	0.000345892
b0020	nhaR	277.855	277.857	1.2e-05	2.43597e-28	6.04305e-28
b0021	insB1	0	0	0	5.77117e-08	1.00005e-07
b0022	insA	0	0	0	7.65463e-10	1.40486e-09
b0023	rpsT	30961.7	3959.56	-2.96707	1.10853e-61	3.61177e-61
b0024	yaaY	19.8784	10.4265	-0.930943	6.04379e-20	1.36075e-19
b0025	ribF	1224.81	2440.7	0.994737	7.72125e-22	1.77563e-21
b0026	ileS	1376.8	4099.29	1.57406	3.30761e-28	8.18598e-28
b0027	lspA	1446.12	1222.43	-0.242443	2.37035e-27	5.80465e-27
b0028	fkpB	768.235	732.757	-0.0682117	1.10401e-13	2.21648e-13
b0029	ispH	857.338	456.435	-0.909455	2.65287e-08	4.64502e-08
b0030	rihC	1809.04	7059.29	1.9643	4.84695e-69	1.64576e-68
b0031	dapB	827.787	16259.6	4.29589	3.7607e-274	2.15854e-273
b0032	carA	17.845	17.845	0	1.8568e-33	4.8293e-33
b0033	carB	15.4018	12.7729	-0.270021	0	0
b0034	caiF	1074.67	2853.57	1.40888	6.67863e-51	2.01031e-50
b0035	caiE	37.3741	88.3256	1.2408	3.65804e-05	5.74483e-05
b0036	caiD	33.1169	14.2053	-1.22114	0	0
b0037	caiC	32.8772	26.3578	-0.318856	3.33632e-18	7.33046e-18
b0038	caiB	23.286	24.1333	0.0515641	1.1896e-05	1.90173e-05
b0039	caiA	108.96	182.596	0.744856	1.38405e-08	2.45313e-08
b0040	caiT	10.2945	1.46582	-2.81209	3.12599e-12	6.09204e-12
b0041	fixA	23.1817	23.5972	0.0256287	0	0
b0042	fixB	10.0591	39.913	1.98835	9.80317e-173	4.69432e-172
b0043	fixC	9.06279	4.72175	-0.940632	0	0
b0044	fixX	8.25951	6.50273	-0.34501	0	0
b0045	yaaU	5.68133	12.7934	1.17109	5.50167e-220	2.89235e-219
b0046	kefF	37.5317	76.243	1.02249	2.69258e-33	6.98569e-33
b0047	kefC	19.8147	28.3336	0.515946	1.12327e-35	2.98447e-35
b0048	folA	2433.77	3389.25	0.477774	5.29447e-83	1.94766e-82
b0049	apaH	248.878	315.213	0.340887	1.62246e-05	2.57699e-05
b0050	apaG	483.29	254.433	-0.925603	7.36568e-45	2.1182e-44
b0051	rsmA	1361.33	464.597	-1.55097	0	0
b0052	pdxA	78.5562	147.482	0.908746	7.1756e-61	2.32347e-60
b0053	surA	410.439	503.473	0.294747	4.77e-56	1.49598e-55
b0054	lptD	323.455	61.2243	-2.40139	4.10489e-228	2.19102e-227
b0055	djlA	155.571	450.863	1.53511	1.64962e-20	3.73819e-20
b0058	rluA	268.835	94.0549	-1.51515	0	0
b0059	rapA	206.769	84.8471	-1.28508	2.57612e-41	7.20558e-41
b0060	polB	93.2112	105.571	0.179639	0.0192602	0.0257253
b0061	araD	10.6041	15.177	0.517275	1.29572e-82	4.74985e-82
b0062	araA	26.9763	15.8902	-0.763557	3.09542e-06	5.05055e-06
b0063	araB	20.6942	28.5064	0.462063	1.16746e-06	1.93652e-06
b0064	araC	536.331	1148.81	1.09895	1.13814e-18	2.51387e-18
b0065	yabI	129.795	50.5445	-1.36061	0	0
b0066	thiQ	31.9695	31.1874	-0.0357305	8.73041e-63	2.86456e-62
b0067	thiP	15.228	4.39083	-1.79416	0	0
b0068	thiB	147.975	167.624	0.179878	3.47583e-06	5.66461e-06
b0069	sgrR	159.243	52.2439	-1.6079	1.07632e-40	2.99058e-40
b0070	setA	109.089	297.965	1.44963	2.22201e-08	3.90529e-08
b0071	leuD	305.063	967.605	1.66531	8.47111e-32	2.16427e-31
b0072	leuC	92.5224	51.3274	-0.850073	6.82465e-80	2.46087e-79
b0073	leuB	100.437	51.3357	-0.968253	3.45861e-05	5.43978e-05
b0074	leuA	251.116	56.9124	-2.14154	0.0004283	0.000644603
b0075	leuL	0	0	0	3.23528e-11	6.17296e-11
b0076	leuO	130.845	49.5368	-1.40129	4.20418e-08	7.31541e-08
b0077	ilvI	115.126	36.5933	-1.65356	0.00516614	0.0072492
b0078	ilvH	178.85	65.2985	-1.45363	3.35546e-66	1.12565e-65
b0080	cra	2587.47	3231.67	0.320736	1.9161e-05	3.03762e-05
b0081	mraZ	1627.14	6034.7	1.89094	5.08312e-200	2.57848e-199
b0082	rsmH	1347.85	1025.77	-0.393954	0.0199023	0.0264901
b0083	ftsL	1336.53	1145.58	-0.222421	3.63838e-09	6.57104e-09
b0084	ftsI	149.051	47.7555	-1.64207	0.010236	0.0140481
b0085	murE	181.71	728.598	2.00348	0.000100911	0.000155676
b0086	murF	90.7411	281.185	1.63169	0.0154263	0.020802
b0087	mraY	75.6455	26.0838	-1.5361	2.36383e-17	5.13716e-17
b0088	murD	122.486	229.197	0.903976	5.84309e-74	2.05218e-73
b0089	ftsW	121.2	72.5135	-0.741065	0.0171467	0.0230419
b0090	murG	194.705	166.271	-0.227749	0.000163471	0.000250345
b0091	murC	298.982	1828.56	2.61258	0.00345183	0.00490609
b0092	ddlB	359.115	869.811	1.27626	0.00683847	0.00949725
b0093	ftsQ	349.578	456.174	0.383968	7.956e-82	2.90128e-81
b0094	ftsA	637.283	2163.71	1.7635	0	0
b0095	ftsZ	4550.26	8329.42	0.872268	1.54326e-06	2.54879e-06
b0096	lpxC	56198.9	66899.1	0.251444	2.25625e-16	4.81103e-16
b0097	secM	994.68	1251.54	0.331395	0	0
b0098	secA	233.499	687.57	1.55809	0	0
b0099	mutT	47.5675	136.546	1.52134	2.54077e-15	5.28592e-15
b0101	yacG	6228.41	11337.4	0.864156	8.32175e-116	3.44888e-115
b0102	zapD	1061.44	3940.56	1.89237	0	0
b0103	coaE	459.641	1002.34	1.1248	5.29613e-204	2.69633e-203
b0104	guaC	635.218	281.352	-1.17488	1.70687e-124	7.32015e-124
b0106	hofC	20.1427	28.7101	0.511299	5.55535e-148	2.5301e-147
b0107	hofB	34.5245	56.0521	0.699148	0	0
b0108	ppdD	7.97296	5.04857	-0.659239	0	0
b0109	nadC	381.559	375.113	-0.0245805	0	0
b0110	ampD	398.972	1043.15	1.38658	5.63401e-82	2.05811e-81
b0111	ampE	211.173	504.045	1.25513	4.02184e-33	1.04086e-32
b0112	aroP	58.007	59.8191	0.0443789	4.22238e-270	2.40051e-269
b0113	pdhR	1407.24	1626.27	0.208698	2.79354e-71	9.66551e-71
b0114	aceE	1947.34	17218.9	3.14442	5.21839e-24	1.23322e-23
b0115	aceF	1645.49	13209.5	3.00498	0	0
b0116	lpd	5277.26	94150.3	4.15711	4.7361e-131	2.05853e-130
b0117	yacH	13.5599	12.5914	-0.106905	1.08746e-61	3.54589e-61
b0118	acnB	2254.07	16565.8	2.8776	1.86338e-16	3.98345e-16
b0119	yacL	4429.31	3610.33	-0.294953	9.46905e-05	0.000146403
b0120	speD	284.806	779.588	1.45273	0	0
b0121	speE	2090.18	3858.82	0.884529	1.66584e-06	2.74582e-06
b0122	yacC	1412.54	380.404	-1.89269	7.20126e-46	2.08956e-45
b0123	cueO	307.667	140.208	-1.13379	1.60097e-69	5.46258e-69
b0124	gcd	47.8098	1420.19	4.89263	2.89878e-237	1.57534e-236
b0125	hpt	2892.82	11441.8	1.98377	8.20742e-42	2.3111e-41
b0126	can	3381.82	1282.71	-1.3986	5.58187e-25	1.33493e-24
b0127	yadG	285.727	3506.78	3.61744	0	0
b0128	yadH	323.158	678.628	1.07038	4.235e-10	7.82737e-10
b0129	yadI	403.718	166.1	-1.28129	8.54941e-21	1.94685e-20
b0130	yadE	79.6499	87.4221	0.134326	5.24813e-282	3.04989e-281
b0131	panD	10411.1	8146.92	-0.353799	4.14193e-10	7.66211e-10
b0132	yadD	58.3603	88.8041	0.605637	4.85156e-35	1.28415e-34
b0133	panC	2816.13	4448.37	0.659565	4.87463e-15	1.00813e-14
b0134	panB	3689.98	4809.53	0.382284	8.84374e-70	3.02245e-69
b0135	yadC	40.415	19.6529	-1.04015	8.6992e-187	4.27813e-186
b0136	yadK	37.9477	59.4082	0.646649	1.4282e-147	6.49747e-147
b0137	yadL	47.6872	102.892	1.10946	2.95973e-41	8.26201e-41
b0138	yadM	98.7197	337.76	1.77459	1.31162e-05	2.0936e-05
b0139	htrE	12189.2	1207.73	-3.33523	1.75742e-08	3.09784e-08
b0140	yadV	18.5194	51.4767	1.47488	4.44107e-07	7.48515e-07
b0141	yadN	7.99648	8.84643	0.145729	0.000738163	0.001096
b0142	folK	64.997	3074.26	5.56372	0	0
b0143	pcnB	751.281	705.265	-0.0911882	9.66886e-09	1.72174e-08
b0144	gluQ	386.632	373.544	-0.0496835	2.97186e-06	4.85651e-06
b0145	dksA	49448.3	49471.8	0.000686613	9.85979e-55	3.06019e-54
b0146	sfsA	3401.79	9721.54	1.51489	3.50071e-37	9.45712e-37
b0147	ligT	336.396	1113.58	1.72697	8.20858e-09	1.46794e-08
b0148	hrpB	139.146	170.705	0.294908	0.00371673	0.00527009
b0149	mrcB	190.859	1025.97	2.42641	2.52588e-54	7.82221e-54
b0150	fhuA	56.4148	261.072	2.2103	0.000334027	0.000505444
b0151	fhuC	125.491	1263.82	3.33214	5.31495e-23	1.23858e-22
b0152	fhuD	17.6152	163.425	3.21374	5.68863e-103	2.27654e-102
b0153	fhuB	14.777	69.949	2.24295	0.0104332	0.0142906
b0154	hemL	1655.83	6293.21	1.92624	0.0184675	0.0247533
b0155	clcA	185.813	485.413	1.38536	0.0192602	0.0257253
b0156	erpA	6998.37	6929.4	-0.0142883	2.48261e-92	9.4479e-92
b0157	yadS	108.029	37.8396	-1.51345	0	0
b0158	btuF	23.4127	6.95322	-1.75154	1.72209e-10	3.22554e-10
b0159	mtn	2624.47	2145.41	-0.290769	0.0105689	0.0144624
b0160	dgt	358.753	843.165	1.23283	0.00128865	0.00188858
b0161	degP	300.604	305.81	0.0247706	0	0
b0162	cdaR	243.631	175.505	-0.473181	0	0
b0163	yaeH	5438.77	8855.73	0.703332	0	0
b0164	yaeI	51.7656	13.8081	-1.90648	2.99117e-75	1.05586e-74
b0166	dapD	5071.63	140.619	-5.17259	2.46924e-104	9.92909e-104
b0167	glnD	4471.8	6138.24	0.456968	0	0
b0168	map	3766.89	2251.8	-0.742298	1.23235e-192	6.19133e-192
b0169	rpsB	129971	6853.76	-4.24515	1.27909e-13	2.56554e-13
b0170	tsf	49842.3	13370.9	-1.89828	1.22707e-268	6.9667e-268
b0171	pyrH	1630.04	596.628	-1.45	4.6072e-72	1.60201e-71
b0172	frr	15046.8	60246.5	2.00142	0	0
b0173	dxr	260.722	390.009	0.580998	1.82392e-06	3.00048e-06
b0174	ispU	1532.03	3569.65	1.22034	7.71125e-58	2.44589e-57
b0175	cdsA	846.355	1587.03	0.90699	4.30281e-108	1.75207e-107
b0176	rseP	876.367	1447.97	0.724428	3.82285e-38	1.04282e-37
b0177	bamA	1062.59	1567.49	0.560869	3.81997e-31	9.70628e-31
b0178	skp	15076.7	31579.4	1.06667	0	0
b0179	lpxD	3577.38	14683.1	2.03718	4.9225e-95	1.8992e-94
b0180	fabZ	6897.75	15777.5	1.19367	6.98767e-11	1.32541e-10
b0181	lpxA	7429.67	28165.3	1.92255	3.38526e-26	8.18008e-26
b0182	lpxB	506.042	1547.74	1.61283	0.00556742	0.00779402
b0183	rnhB	350.54	171.381	-1.03237	0	0
b0184	dnaE	229.478	249.934	0.12319	0.0171467	0.0230419
b0185	accA	3534.5	9071.49	1.35983	3.86317e-05	6.06016e-05
b0186	ldcC	67.0071	55.2988	-0.277068	0	0
b0187	yaeR	596.351	350.95	-0.764895	0	0
b0188	tilS	385.181	100.057	-1.94472	0	0
b0189	rof	10299.5	11653.1	0.17814	0.00699326	0.00970258
b0190	yaeQ	726.453	2108.33	1.53716	1.10123e-155	5.10978e-155
b0191	arfB	252.018	380.318	0.593682	1.27723500624982e-310	7.72238770012515e-310
b0192	nlpE	509.665	1917.97	1.91196	2.05491e-17	4.46812e-17
b0193	yaeF	52.2147	27.4134	-0.929575	2.11113e-63	6.95411e-63
b0194	proS	3230.66	14179.2	2.13387	1.08844e-88	4.09018e-88
b0195	tsaA	119.638	137.704	0.20289	0	0
b0196	rcsF	796.281	474.579	-0.746627	2.34557e-54	7.2692e-54
b0197	metQ	1012.93	3403.29	1.74839	3.41136e-98	1.33212e-97
b0198	metI	420.019	1248.56	1.57174	9.43682e-06	1.51553e-05
b0199	metN	673.593	667.23	-0.0136933	0.00143705	0.00210165
b0200	gmhB	1404.06	175.069	-3.00361	9.19753e-84	3.38644e-83
b0201	rrsH	475.433	1401.85	1.56001	0.0113779	0.0155288
b0202	ileV	0	0	0	0.00116727	0.00171609
b0203	alaV	0	0	0	1.28738e-06	2.13037e-06
b0204	rrlH	661.322	319.888	-1.04779	1.76186e-29	4.41256e-29
b0205	rrfH	0	0	0	1.88401e-62	6.17201e-62
b0206	aspU	0	0	0	6.27756e-116	2.60425e-115
b0207	dkgB	116.848	212.151	0.860462	0.000257929	0.000391708
b0208	yafC	319.357	320.02	0.00299274	1.43162e-73	5.01868e-73
b0209	yafD	966.693	973.684	0.010395	0	0
b0210	yafE	139.924	256.249	0.8729	0	0
b0211	mltD	1036.19	1574.88	0.603956	2.28512e-23	5.35496e-23
b0212	gloB	225.489	313.004	0.473123	1.83321e-44	5.25745e-44
b0213	yafS	301.699	1172.86	1.95885	3.39965e-107	1.38028e-106
b0214	rnhA	637.846	317.199	-1.00782	7.5505e-28	1.86207e-27
b0215	dnaQ	1305.27	1336.92	0.034562	1.44261e-26	3.50204e-26
b0216	aspV	0	0	0	4.0348e-13	7.99707e-13
b0217	yafT	19.3325	47.4506	1.2954	5.92546e-41	1.65187e-40
b0218	yafU	17.4473	44.7117	1.35765	1.23334e-133	5.40553e-133
b0219	yafV	459.63	1417.01	1.6243	5.81922e-251	3.22948e-250
b0220	ivy	4885.29	2859.9	-0.772482	2.67763e-111	1.09993e-110
b0221	fadE	185.233	85.0581	-1.12282	2.51165e-08	4.40327e-08
b0222	gmhA	4256.92	4123.47	-0.045954	6.09061e-97	2.36732e-96
b0223	yafJ	567.24	772.628	0.445815	5.35499e-43	1.52221e-42
b0224	yafK	1538.48	1449.06	-0.0863904	8.27903e-32	2.11648e-31
b0225	yafQ	1834.83	1588.39	-0.208078	8.68631e-09	1.55007e-08
b0226	dinJ	30252.5	20266.5	-0.577958	1.02342e-14	2.09893e-14
b0227	yafL	12.3783	48.8504	1.98056	5.71579e-08	9.91273e-08
b0228	rayT	179.356	44.8916	-1.99831	1.06433e-59	3.42779e-59
b0229	lfhA	10.7435	4.73191	-1.18296	6.65744e-57	2.10367e-56
b0230	lafU	16.7634	18.1006	0.110718	8.88465e-19	1.96447e-18
b0231	dinB	386.406	100.998	-1.9358	1.44569e-14	2.95341e-14
b0232	yafN	241.06	606.212	1.33043	0	0
b0233	yafO	69.5085	54.3241	-0.355596	0	0
b0234	yafP	91.9465	340.573	1.8891	0	0
b0235	ykfJ	92.7885	57.141	-0.69942	0	0
b0236	prfH	59.5143	30.2079	-0.97831	0	0
b0237	pepD	627.051	1312.56	1.06573	2.65536e-47	7.75327e-47
b0238	gpt	6198.31	18508.3	1.57822	4.37722e-10	8.08309e-10
b0239	frsA	746.26	2154.25	1.52944	5.80027e-16	1.22434e-15
b0240	crl	48579.8	47116.9	-0.0441142	8.25611e-07	1.37821e-06
b0241	phoE	69.1625	15.4582	-2.16162	6.83487e-41	1.90413e-40
b0242	proB	1557.67	291.029	-2.42016	0.00280943	0.00401483
b0243	proA	1889.81	1289.18	-0.551784	0	0
b0244	thrW	74781.3	19160.5	-1.96454	0	0
b0245	ykfI	327.815	717.434	1.12996	2.87479e-06	4.70155e-06
b0246	yafW	158.009	186.988	0.242938	3.13221e-39	8.62284e-39
b0247	ykfG	75.0708	43.0384	-0.802626	0	0
b0248	yafX	205.834	720.857	1.80823	0	0
b0249	ykfF	179.684	46.1639	-1.96062	1.99542e-197	1.01098e-196
b0250	ykfB	694.378	866.99	0.320295	1.48952e-87	5.58237e-87
b0251	yafY	87.7705	135.114	0.622365	0.000257929	0.000391708
b0252	yafZ	27.353	22.463	-0.284147	8.84618e-32	2.25734e-31
b0253	ykfA	137.475	513.361	1.90081	2.84273e-116	1.18048e-115
b0254	perR	93.8162	281.407	1.58475	0.0246634	0.0325376
b0256	insI1	60.4143	26.0187	-1.21534	0.01256	0.0170865
b0258	ykfC	246.697	674.129	1.45028	7.90997e-12	1.53155e-11
b0259	insH1	0	0	0	0	0
b0260	mmuP	11.1602	20.6345	0.886697	2.73149e-43	7.79098e-43
b0261	mmuM	590.432	361.025	-0.709674	1.24164e-20	2.82129e-20
b0262	afuC	122.702	331.45	1.43363	6.07216e-54	1.87076e-53
b0263	afuB	124.078	161.434	0.379693	0	0
b0264	insB1	0	0	0	0	0
b0265	insA	0	0	0	3.71566e-32	9.53374e-32
b0266	yagB	624.69	249.525	-1.32396	0	0
b0267	yagA	19.6516	19.703	0.0037665	4.94697e-76	1.74771e-75
b0268	yagE	211.713	261.079	0.302372	0	0
b0269	yagF	113.37	313.496	1.46741	5.11199e-178	2.45915e-177
b0270	yagG	20.665	6.59563	-1.64761	0	0
b0271	yagH	24.3945	25.1398	0.0434167	2.3571e-10	4.3953e-10
b0272	yagI	197.236	456.239	1.20987	3.23089e-23	7.56703e-23
b0273	argF	78.218	53.5075	-0.547759	3.70777e-18	8.12954e-18
b0274	insB1	0	0	0	0.00280943	0.00401483
b0275	insA	0	0	0	1.67338e-23	3.93019e-23
b0276	yagJ	94.2959	101.334	0.103846	0	0
b0277	yagK	106.099	357.081	1.75084	1.27298e-10	2.39184e-10
b0278	yagL	50.1217	14.8225	-1.75764	4.6829e-124	2.00627e-123
b0279	yagM	18.6285	18.9232	0.0226465	3.31111e-122	1.40848e-121
b0280	yagN	552.691	412.88	-0.420751	6.07374e-58	1.92795e-57
b0281	intF	999.969	1147.88	0.199022	0.00638493	0.00889391
b0283	paoD	45.5198	40.3762	-0.172986	0	0
b0284	paoC	13.301	33.1153	1.31597	4.83882e-09	8.70158e-09
b0285	paoB	20.526	29.6063	0.528447	1.98023e-09	3.60433e-09
b0286	paoA	43.241	15.1605	-1.51209	2.3426e-05	3.70395e-05
b0287	yagU	2744.5	2046.44	-0.423426	0.0192602	0.0257253
b0288	ykgJ	417.546	600.708	0.524728	1.0155e-07	1.74241e-07
b0289	ecpE	31.8875	48.1557	0.594712	1.57522e-65	5.27592e-65
b0290	ecpD	18.7116	9.2944	-1.0095	3.67016e-206	1.88456e-205
b0291	ecpC	26.3121	26.9516	0.0346463	2.78748e-100	1.09667e-99
b0292	ecpB	4.10492	4.41404	0.104747	4.93355e-36	1.31415e-35
b0293	ecpA	118.567	152.538	0.363471	2.77449e-43	7.90823e-43
b0294	ecpR	8.76477	8.14872	-0.105142	1.2722e-15	2.66393e-15
b0295	ykgL	15.1576	12.3677	-0.293466	4.59415e-25	1.09934e-24
b0296	ykgM	293.422	559.28	0.930595	1.38291e-152	6.36747e-152
b0297	eaeH	0	0	0	2.91341e-05	4.58917e-05
b0298	insE1	0	0	0	7.06934e-48	2.07427e-47
b0299	insF1	0	0	0	0	0
b0300	ykgA	72.419	102.62	0.502865	0	0
b0301	rclC	24.1258	48.3634	1.00334	3.37912e-11	6.44447e-11
b0303	rclB	76.7255	76.7279	4.4551e-05	2.59781e-76	9.21663e-76
b0304	rclA	11.8592	11.8619	0.00033647	0	0
b0305	rclR	39.702	37.0935	-0.0980446	1.31353e-222	6.94033e-222
b0306	ykgE	310.855	714.818	1.20133	1.1746e-49	3.48801e-49
b0307	ykgF	171.777	144.857	-0.245902	8.2948e-101	3.27262e-100
b0308	ykgG	171.996	184.598	0.102011	0.0199023	0.0264901
b0310	ykgH	0	0	0	5.15595e-14	1.04163e-13
b0311	betA	140.523	137.307	-0.033394	0.000510814	0.000766313
b0312	betB	600.306	1103.66	0.878526	2.49993e-05	3.94974e-05
b0313	betI	938.638	509.234	-0.882239	2.22624e-298	1.32877e-297
b0314	betT	90.2472	92.3652	0.0334661	1.52761e-56	4.81616e-56
b0315	yahA	741.807	759.895	0.0347567	1.60224e-41	4.49057e-41
b0316	yahB	84.6995	132.809	0.648922	2.72608e-42	7.70733e-42
b0317	yahC	36.934	38.44	0.0576564	4.06468e-140	1.81374e-139
b0318	yahD	54.4152	56.1679	0.0457373	3.80533e-42	1.07441e-41
b0319	yahE	4.59969	4.88075	0.0855646	2.23552e-237	1.21647e-236
b0320	yahF	14.2258	18.815	0.403367	3.61051e-129	1.56443e-128
b0321	yahG	13.5407	46.8794	1.79165	4.85734e-57	1.53718e-56
b0323	yahI	16.2375	58.7817	1.85604	3.85222e-29	9.6019e-29
b0324	yahJ	225.887	826.291	1.87105	0	0
b0325	yahK	93.363	188.202	1.01136	0	0
b0326	yahL	5.66451	5.76211	0.0246466	0.00537433	0.00753125
b0327	yahM	65.8906	55.6502	-0.243686	0	0
b0328	yahN	87.058	55.5335	-0.648618	0	0
b0329	yahO	2093.47	939.653	-1.1557	8.50759e-213	4.42268e-212
b0330	prpR	10.8198	6.5519	-0.723687	0	0
b0331	prpB	11.4393	18.7526	0.713091	5.65302e-50	1.68585e-49
b0333	prpC	5.69399	6.56221	0.204742	1.1006e-33	2.86785e-33
b0334	prpD	4.12485	3.95653	-0.0601065	4.33228e-78	1.54619e-77
b0335	prpE	6.79654	2.1556	-1.65671	0.000736588	0.00109443
b0336	codB	13.1756	14.3804	0.126231	1.51184e-59	4.86528e-59
b0337	codA	137.817	83.0389	-0.730895	0	0
b0338	cynR	97.7764	83.269	-0.231708	0	0
b0339	cynT	44.229	133.479	1.59355	9.36775e-08	1.60996e-07
b0340	cynS	39.5833	27.0732	-0.548026	0.00750809	0.0104134
b0341	cynX	18.9542	6.10243	-1.63506	0.00361839	0.0051376
b0342	lacA	102.452	180.458	0.816724	0	0
b0343	lacY	39.8823	50.0885	0.32873	0.0171467	0.0230419
b0344	lacZ	23.8326	14.9421	-0.673556	0.00025737	0.000391143
b0345	lacI	241.541	136.838	-0.819795	0.0048026	0.00675039
b0346	mhpR	371	104.951	-1.82171	0.00205001	0.00296395
b0347	mhpA	5.95998	23.2963	1.96672	2.64568e-19	5.89962e-19
b0348	mhpB	2.80112	5.77426	1.04363	4.00144e-78	1.43055e-77
b0349	mhpC	1.40351	0.102988	-3.76849	4.76983e-59	1.52912e-58
b0350	mhpD	7.5003	2.88621	-1.37777	1.00551e-167	4.77134e-167
b0351	mhpF	20.6343	7.76853	-1.40933	2.35977e-19	5.26767e-19
b0352	mhpE	13.0513	5.19023	-1.33032	1.51739e-66	5.09854e-66
b0353	mhpT	13.1765	5.45236	-1.27302	1.52299e-205	7.8107e-205
b0354	yaiL	614.935	457.208	-0.427584	6.43602e-38	1.74996e-37
b0355	frmB	103.018	373.321	1.85752	8.02469e-06	1.29271e-05
b0356	frmA	304.634	304.705	0.00033645	0.00121561	0.00178465
b0357	frmR	465.225	146.731	-1.66476	0.0280306	0.0368177
b0358	yaiO	97.2286	97.6179	0.00576622	1.41743e-09	2.59121e-09
b0360	insC1	0	0	0	0.0103357	0.0141709
b0361	insD1	0	0	0	4.83074e-174	2.31588e-173
b0363	yaiP	19.304	20.574	0.0919182	1.08972e-42	3.09136e-42
b0364	yaiS	0	0	0	5.44586e-28	1.34462e-27
b0365	tauA	3.27123	3.75822	0.200215	6.54638e-07	1.09674e-06
b0366	tauB	5848.07	816.629	-2.84021	0.00802067	0.011106
b0367	tauC	8.42144	4.37973	-0.943226	0.0108252	0.0147986
b0368	tauD	39.0944	15.5723	-1.32798	0	0
b0369	hemB	1431.9	11337.2	2.98506	0.000191529	0.000292352
b0372	insF1	0	0	0.00762266	3.42964e-49	1.01341e-48
b0373	insE1	0	0	0.560571	0	0
b0375	yaiV	9.61521	4.92904	-0.964013	1.54086e-05	2.4511e-05
b0376	ampH	222.046	647.681	1.54443	5.62374e-37	1.51339e-36
b0377	sbmA	55.7474	88.3849	0.664895	7.20578e-14	1.45085e-13
b0378	yaiW	106.827	40.7671	-1.3898	0.0133817	0.0181396
b0379	yaiY	140.572	447.194	1.66959	1.35255e-38	3.70163e-38
b0380	yaiZ	10924.4	6716.3	-0.701816	5.96107e-06	9.64359e-06
b0381	ddlA	2030.04	12132.8	2.57933	1.0208e-06	1.69728e-06
b0382	iraP	3725.19	1413.84	-1.3977	6.20972e-07	1.04158e-06
b0383	phoA	154.733	76.9478	-1.00783	0.0152622	0.0205954
b0384	psiF	539.863	138.51	-1.9626	1.58182e-06	2.61041e-06
b0385	yaiC	14.1806	52.0446	1.87583	8.66407e-95	3.33356e-94
b0386	proC	1624.5	4223.11	1.37831	7.73976e-05	0.000119985
b0387	yaiI	994.841	3850.04	1.95234	4.09659e-140	1.82603e-139
b0388	aroL	835.007	3112.67	1.89829	1.46813e-236	7.95792e-236
b0389	yaiA	1189.1	3260.5	1.45522	1.65319e-33	4.30509e-33
b0390	aroM	378.256	482.615	0.35151	0	0
b0391	yaiE	18249.5	9942.45	-0.876184	0	0
b0392	ykiA	573.465	830.821	0.534832	2.24788e-12	4.39711e-12
b0393	rdgC	960.602	241.476	-1.99206	0.00219699	0.00317098
b0394	mak	403.153	386.765	-0.0598698	2.02298e-25	4.8519e-25
b0396	araJ	26.1646	85.6017	1.71003	0.000131664	0.000202449
b0397	sbcC	26.1866	27.5304	0.0721922	2.47784e-18	5.44994e-18
b0398	sbcD	188.634	405.835	1.10531	0	0
b0399	phoB	227.999	461.365	1.01688	2.02371e-248	1.12012e-247
b0400	phoR	58.5606	55.1561	-0.0864111	1.86595e-280	1.08287e-279
b0401	brnQ	320.656	310.971	-0.0442456	6.59262e-30	1.66104e-29
b0402	proY	158.965	218.428	0.458455	3.10129e-29	7.74398e-29
b0403	malZ	98.0544	307.435	1.64863	3.34461e-10	6.20909e-10
b0404	acpH	284.744	17.524	-4.02226	1.0078e-06	1.67633e-06
b0405	queA	443.097	534.322	0.270089	1.58494e-18	3.49337e-18
b0406	tgt	1969.4	1002.71	-0.973853	7.58182e-34	1.97684e-33
b0407	yajC	6894.46	2004.78	-1.782	9.82656e-09	1.74833e-08
b0408	secD	366.454	757.466	1.04755	4.61541e-43	1.31287e-42
b0409	secF	1006.1	1629.39	0.695557	2.31377e-14	4.71073e-14
b0410	yajD	2741.67	2829.44	0.045461	1.32258e-45	3.82708e-45
b0411	tsx	2714.85	395.351	-2.77967	5.07795e-07	8.54483e-07
b0412	yajI	188.185	622.929	1.72691	3.25323e-37	8.7942e-37
b0413	nrdR	1116.72	2836.76	1.34498	2.66466e-164	1.25168e-163
b0414	ribD	1231.3	3671.38	1.57614	8.81999e-104	3.53644e-103
b0415	ribE	4115.28	3743.88	-0.136455	1.93947e-91	7.36084e-91
b0416	nusB	9769.79	2902.22	-1.75117	7.37059e-53	2.24602e-52
b0417	thiL	70.3809	123.093	0.806495	3.62748e-05	5.70111e-05
b0418	pgpA	518.451	810.747	0.645045	0.0359462	0.0466733
b0419	yajO	597.897	610.412	0.0298846	7.52339e-06	1.21336e-05
b0420	dxs	304.72	454.647	0.577262	1.90633e-84	7.0251e-84
b0421	ispA	955.383	472.895	-1.01456	7.58548e-40	2.09651e-39
b0422	xseB	1739.67	30087.2	4.11226	0	0
b0423	thiI	656.871	409.614	-0.681344	1.41594e-202	7.19997e-202
b0424	yajL	967.034	982.149	0.0223747	2.55505e-10	4.75596e-10
b0425	panE	1001.93	1082.1	0.111049	2.88343e-40	7.99047e-40
b0426	yajQ	9390.61	36969.2	1.97703	0	0
b0427	yajR	181.288	425.779	1.23182	0	0
b0428	cyoE	1780	590.733	-1.5913	2.09246e-58	6.6774e-58
b0429	cyoD	2109.64	3017.3	0.516263	1.84286e-08	3.24573e-08
b0430	cyoC	1462.67	898.019	-0.70379	0.000643763	0.0009606
b0431	cyoB	737.823	522.034	-0.499131	5.92749e-170	2.82551e-169
b0432	cyoA	8236.3	24208.7	1.55546	1.14818e-14	2.35022e-14
b0433	ampG	39.8389	47.88	0.265244	1.99449e-93	7.63189e-93
b0434	yajG	1611.15	1616.32	0.00462296	6.43693e-95	2.47893e-94
b0435	bolA	11398.2	29535.4	1.37363	0.000133949	0.000205886
b0436	tig	14245.7	15375.1	0.110075	5.2258e-23	1.21916e-22
b0437	clpP	9150.43	9135.53	-0.00235	2.79126e-41	7.79691e-41
b0438	clpX	11684	11689.8	0.000722696	1.28325e-47	3.75739e-47
b0439	lon	1053.9	1561.53	0.567232	2.34288e-31	5.96033e-31
b0440	hupB	102146	72255.2	-0.499461	8.55259e-207	4.40238e-206
b0441	ppiD	636.461	635.128	-0.00302495	3.89842e-38	1.06275e-37
b0442	ybaV	901.285	323.367	-1.47881	0	0
b0443	fadM	367.599	122.346	-1.58717	1.09027e-10	2.05313e-10
b0444	queC	921.583	1391.66	0.594621	0	0
b0445	ybaE	96.8304	348.426	1.84732	0.0130685	0.0177265
b0446	cof	350.488	228.558	-0.616805	2.06404e-14	4.20434e-14
b0447	ybaO	259.869	321.203	0.305701	0	0
b0448	mdlA	60.4759	45.7172	-0.403623	9.34819e-36	2.48534e-35
b0449	mdlB	42.3389	105.95	1.32333	5.21119e-15	1.07561e-14
b0450	glnK	0	0	0	2.17421e-302	1.30328e-301
b0451	amtB	36.6603	17.6367	-1.05564	7.84186e-08	1.35104e-07
b0452	tesB	731.524	2451.99	1.74498	0	0
b0453	ybaY	953.354	1070.03	0.166572	3.40884e-110	1.39619e-109
b0454	ybaZ	1309.47	4808.37	1.87657	0	0
b0455	ffs	660392	165109	-1.9999	2.63633428620889e-320	1.6055651292903e-319
b0456	ybaA	174.993	350.079	1.00039	0	0
b0457	ylaB	43.9857	19.3068	-1.18792	0	0
b0458	ylaC	2345.88	2062.79	-0.185536	1.45242e-16	3.11604e-16
b0459	maa	652.051	521.336	-0.322771	1.21305e-29	3.04899e-29
b0460	hha	1332.98	912.124	-0.547352	2.00812e-11	3.84202e-11
b0461	tomB	957.738	841.738	-0.186259	5.56481e-122	2.36236e-121
b0462	acrB	184.944	1585.9	3.10013	0	0
b0463	acrA	610.879	5631.92	3.20467	2.41082e-14	4.90119e-14
b0464	acrR	261.344	52.5773	-2.31344	3.608e-23	8.44553e-23
b0465	mscK	100.637	92.2272	-0.125894	0	0
b0466	ybaM	1887.8	5735.37	1.60318	7.69318e-230	4.13262e-229
b0467	priC	1144.87	1349.81	0.237569	0.000288388	0.000437172
b0468	ybaN	438.105	385.935	-0.182921	7.64116e-05	0.000118579
b0469	apt	2474.15	1095.47	-1.17538	2.28806e-06	3.75518e-06
b0470	dnaX	861.857	539.606	-0.675543	2.09749e-19	4.68468e-19
b0471	ybaB	2575.57	2578.86	0.00183834	1.26899e-08	2.25109e-08
b0472	recR	1736.42	7243.18	2.06051	0.00181399	0.00262906
b0473	htpG	384.082	221.729	-0.792615	3.86317e-05	6.06016e-05
b0474	adk	6622.57	3210.55	-1.04457	0	0
b0475	hemH	195.706	127.164	-0.622006	1.48663e-05	2.36663e-05
b0476	aes	129.83	471.957	1.86203	3.98554e-77	1.41761e-76
b0477	gsk	535.632	365.317	-0.552092	0	0
b0478	ybaL	152.431	203.481	0.416739	3.6703e-55	1.14169e-54
b0479	fsr	109.35	199.556	0.867834	1.86265e-26	4.51389e-26
b0480	ushA	124.19	107.565	-0.207332	2.37924e-232	1.28301e-231
b0481	ybaK	1103.1	216.094	-2.35183	5.45446e-23	1.27038e-22
b0482	ybaP	150.908	90.3032	-0.740821	0.00873859	0.0120681
b0483	ybaQ	772.02	607.995	-0.344579	2.12593e-22	4.91863e-22
b0484	copA	1580.96	1872.96	0.244517	8.04451e-138	3.5706e-137
b0485	glsA	561.609	325.967	-0.784838	1.30272e-11	2.50962e-11
b0486	ybaT	154.289	76.619	-1.00986	7.4208e-68	2.50751e-67
b0487	cueR	1768.7	2187.12	0.306347	2.423e-06	3.97042e-06
b0488	ybbJ	592.477	250.27	-1.24327	6.33327e-62	2.06831e-61
b0489	qmcA	296.645	1180.76	1.9929	8.68811e-106	3.52062e-105
b0490	fetA	204.409	1753.74	3.1009	1.78333e-07	3.04365e-07
b0491	fetB	42.9347	394.894	3.20125	0	0
b0492	ybbN	894.125	229.771	-1.96028	3.66613e-102	1.45879e-101
b0493	ybbO	608.699	133.561	-2.18824	2.67671e-13	5.32545e-13
b0494	tesA	339.185	1258.2	1.89122	4.40463e-15	9.12278e-15
b0495	ybbA	178.975	233.877	0.385993	0	0
b0496	ybbP	19.3588	32.4755	0.746363	1.48319e-134	6.53475e-134
b0497	rhsD	32.6838	42.5761	0.381469	1.02664e-81	3.73728e-81
b0498	ybbC	207.683	180.892	-0.199256	3.78572e-15	7.84478e-15
b0499	rhsH	37.643	27.8015	-0.43722	0	0
b0501	ybbD	0	0	0	9.7643e-37	2.61756e-36
b0502	ylbG	182.337	695.1	1.93062	2.87823e-122	1.22684e-121
b0503	mnmH	117.04	85.8861	-0.44651	2.23681e-28	5.55228e-28
b0504	allS	11.2184	11.7544	0.0673347	3.71109e-61	1.20445e-60
b0505	allA	89.8603	139.058	0.629926	0	0
b0506	allR	1202.25	826.109	-0.541329	0	0
b0507	gcl	12.1187	8.62611	-0.490449	7.2447e-250	4.01525e-249
b0508	hyi	5.55032	2.0123	-1.46373	8.83091e-05	0.000136587
b0509	glxR	13.157	21.5637	0.712779	5.4282e-276	3.1285e-275
b0511	ybbW	3.59796	1.89033	-0.928542	0	0
b0512	allB	33.7423	14.1947	-1.2492	1.25815e-11	2.42485e-11
b0513	ybbY	40.1391	40.1426	0.000124997	1.31058e-23	3.07983e-23
b0514	glxK	18.9596	20.4906	0.112035	0	0
b0515	allE	278.689	340.027	0.286992	3.73058e-50	1.11412e-49
b0516	allC	56.5112	23.437	-1.26975	5.38923e-70	1.85089e-69
b0517	allD	30.3447	9.30962	-1.70465	2.06263e-16	4.40266e-16
b0518	fdrA	7.13005	5.49059	-0.37695	3.44229e-76	1.21818e-75
b0520	ylbF	14.6102	12.7549	-0.19592	3.24836e-92	1.23508e-91
b0521	ybcF	12.0239	3.41565	-1.81568	2.24838e-33	5.84049e-33
b0522	purK	89.8666	75.5506	-0.25034	0.024319	0.0321136
b0523	purE	199.975	202.634	0.0190568	2.89925e-157	1.34677e-156
b0524	lpxH	95.5063	379.061	1.98876	0	0
b0525	ppiB	5583.19	84101.4	3.91297	1.54929e-270	8.81999e-270
b0526	cysS	972.13	10812.6	3.47542	0	0
b0527	ybcI	34.5342	69.1811	1.00235	5.48933e-17	1.18619e-16
b0528	ybcJ	5254.92	1568.79	-1.74402	4.82552e-52	1.46408e-51
b0529	folD	1933.77	6520.24	1.7535	2.93965e-74	1.03505e-73
b0530	sfmA	7.17902	10.1641	0.501619	0	0
b0531	sfmC	116.603	67.5428	-0.787737	0	0
b0532	sfmD	19.1202	64.4048	1.75207	1.27613e-06	2.1126e-06
b0533	sfmH	19.262	27.1048	0.49279	5.14213e-293	3.04746e-292
b0534	sfmF	18.9811	19.1436	0.0122993	5.46185e-15	1.12679e-14
b0535	sfmZ	22.4474	21.1877	-0.0833224	0.0280306	0.0368177
b0536	argU	0	0	0	9.37368e-42	2.63595e-41
b0537	intD	302.008	1037.36	1.78025	6.18715e-39	1.69883e-38
b0539	exoD	55.5863	69.7692	0.327861	7.31173e-19	1.62096e-18
b0540	insE1	0	0	0	0	0
b0541	insF1	0	0	0	4.2245e-09	7.61974e-09
b0542	renD	136.602	94.2316	-0.5357	0.00260105	0.00373105
b0543	emrE	1374.87	6844.96	2.31575	2.47213e-16	5.266e-16
b0544	ybcK	18.1873	20.9115	0.201366	5.96107e-06	9.64359e-06
b0545	ybcL	94.9724	95.6356	0.0100392	0	0
b0546	ybcM	544.803	253.667	-1.1028	2.28548e-81	8.29824e-81
b0547	ybcN	11.6195	19.274	0.730111	2.32279e-10	4.33326e-10
b0548	ninE	0	0	0	4.02394e-08	7.01053e-08
b0549	ybcO	14.3236	35.2771	1.30033	0	0
b0550	rusA	10.1825	7.56793	-0.428114	8.56846e-120	3.60823e-119
b0551	quuD	10.2374	5.08144	-1.01054	0	0
b0552	insH1	0	0	0	0.0104742	0.0143375
b0553	nmpC	4978.65	4089.89	-0.283691	1.20315e-09	2.20428e-09
b0554	essD	217.799	73.3636	-1.56986	1.03955e-08	1.84877e-08
b0555	rrrD	176.704	224.127	0.34298	1.639e-11	3.14729e-11
b0556	rzpD	411.782	1595.05	1.95365	1.77303e-40	4.9166e-40
b0557	borD	4831.96	11279.7	1.22304	0	0
b0558	ybcV	9.89691	5.15475	-0.941075	0	0
b0559	ybcW	401.751	330.106	-0.283369	4.969e-122	2.11157e-121
b0560	nohD	30.7627	39.9503	0.377023	0	0
b0561	tfaD	3.82652	2.17654	-0.813999	1.2086e-114	4.99412e-114
b0562	ybcY	23.6007	31.729	0.426975	3.85059e-19	8.57734e-19
b0563	tfaX	113.613	64.8513	-0.80892	0.0330004	0.0430162
b0564	appY	335.549	662.917	0.982307	1.64753e-10	3.09003e-10
b0565	ompT	1870.2	1601.12	-0.224107	4.89918e-15	1.01221e-14
b0566	envY	18.1242	8.05034	-1.1708	4.55195e-61	1.47621e-60
b0567	ybcH	13.9274	24.0006	0.785147	1.4297e-94	5.49078e-94
b0568	nfrA	53.3488	72.4502	0.441536	6.05944e-34	1.58187e-33
b0569	nfrB	43.6288	123.337	1.49925	2.03342e-42	5.76067e-42
b0570	cusS	28.8006	98.7717	1.778	9.04905e-06	1.45437e-05
b0571	cusR	376.244	140.766	-1.41837	0.0293462	0.0384372
b0572	cusC	29.0852	13.6044	-1.09622	1.31864e-11	2.53911e-11
b0573	cusF	38.3946	90.9735	1.24454	2.97994e-248	1.64722e-247
b0574	cusB	10.2677	28.3801	1.46676	4.49011e-137	1.98665e-136
b0575	cusA	4.75712	4.88814	0.0391964	0	0
b0576	pheP	225.99	107.609	-1.07046	0	0
b0577	ybdG	343.487	562.78	0.712315	2.58738e-26	6.25931e-26
b0578	nfsB	3718.99	9630.06	1.37263	1.72002e-14	3.5087e-14
b0579	ybdF	220.222	325.205	0.562393	1.80222e-154	8.32556e-154
b0580	ybdJ	942.482	409.251	-1.20348	1.12931e-41	3.16721e-41
b0581	ybdK	28.9768	17.7341	-0.708369	3.36002e-143	1.50733e-142
b0582	insL1	0	0	0	3.35669e-14	6.8076e-14
b0583	entD	444.664	5464.06	3.61918	0	0
b0584	fepA	8.97432	50.4922	2.49218	0	0
b0585	fes	0.903484	17.7087	4.29281	5.44803e-89	2.04913e-88
b0586	entF	9.70409	28.8717	1.57299	8.54922e-49	2.51907e-48
b0587	fepE	8.90686	8.90716	4.928e-05	3.40552e-11	6.49188e-11
b0588	fepC	1935.16	15150.2	2.96882	1.70491e-74	6.00807e-74
b0589	fepG	2537.91	19184.9	2.91826	0	0
b0590	fepD	2661.07	17513	2.71835	1.78307e-07	3.04365e-07
b0591	entS	3.96618	11.3035	1.51094	1.03327e-71	3.58989e-71
b0592	fepB	2537.07	16507.9	2.70192	1.55217e-05	2.46816e-05
b0593	entC	550.805	8156.16	3.88828	0.000639913	0.000955197
b0594	entE	539.953	7022.57	3.70109	8.86116e-218	4.65267e-217
b0595	entB	1203.45	17108.7	3.82949	3.24458e-137	1.43708e-136
b0596	entA	830.067	4116.54	2.31013	0	0
b0597	entH	7.69381	7.69382	2.918e-06	8.42786e-13	1.66178e-12
b0598	cstA	582.808	711.239	0.287314	1.72527e-08	3.04374e-08
b0599	ybdH	220.655	220.795	0.00091212	5.82787e-42	1.64325e-41
b0600	ybdL	81.1169	161.318	0.99183	1.10035e-11	2.12366e-11
b0601	ybdM	49.3388	196.128	1.991	1.99043e-07	3.39021e-07
b0602	ybdN	16.281	8.77741	-0.891319	7.97462e-17	1.71969e-16
b0603	ybdO	10.9796	5.1285	-1.09822	6.60934e-30	1.66425e-29
b0604	dsbG	149.12	278.618	0.901817	2.68166e-139	1.1928e-138
b0605	ahpC	20398.1	178698	3.13102	0	0
b0606	ahpF	14732.7	139380	3.24193	0	0
b0607	uspG	33773.2	68937.6	1.02941	0	0
b0608	ybdR	63.4164	187.836	1.56655	2.64026e-28	6.54596e-28
b0610	rnk	6977.97	7010.32	0.00667264	1.16761e-78	4.1886e-78
b0611	rna	223.238	194.973	-0.195308	2.1639e-42	6.12619e-42
b0612	citT	10.7464	10.7744	0.00374746	7.99019e-40	2.20691e-39
b0613	citG	187.926	6.84065	-4.77988	3.15184e-85	1.1656e-84
b0614	citX	13.4354	18.0708	0.427622	0	0
b0615	citF	30.6471	125.799	2.0373	4.81072e-40	1.33137e-39
b0616	citE	2827.18	298.015	-3.2459	8.96352e-27	2.18102e-26
b0617	citD	24.8738	50.1993	1.01304	7.28935e-07	1.21974e-06
b0618	citC	7.46621	29.5784	1.9861	4.3256e-101	1.70822e-100
b0619	citA	74.6233	31.5959	-1.23989	3.62642e-103	1.45265e-102
b0620	citB	280.163	554.318	0.984448	0.000849248	0.00125781
b0621	dcuC	24.3306	13.8026	-0.81783	3.041e-254	1.69439e-253
b0622	pagP	45.8521	28.7072	-0.675574	8.45819e-137	3.73838e-136
b0623	cspE	710887	0	-1.90949	1.94802e-82	7.13479e-82
b0624	flc	1481.31	2970.35	1.00376	3.58186e-285	2.09902e-284
b0627	tatE	12015.8	0	0	0.000359364	0.000542804
b0628	lipA	6012.39	2724.48	-1.14196	3.61986e-204	1.84966e-203
b0629	ybeF	59.046	214.648	1.86206	4.10132e-35	1.08625e-34
b0630	lipB	314.188	639.715	1.0258	5.95564e-31	1.51054e-30
b0631	ybeD	21532.1	19403.2	-0.150188	0	0
b0632	dacA	403.392	1733.14	2.10313	3.63772e-283	2.1199e-282
b0633	rlpA	331.144	799.1	1.27092	2.36825e-06	3.88527e-06
b0634	mrdB	21.5243	23.1131	0.102748	2.07505e-119	8.72939e-119
b0635	mrdA	301.225	65.6406	-2.19818	0.00106474	0.00156921
b0636	rlmH	723.582	263.607	-1.45677	8.97308e-80	3.23278e-79
b0637	rsfS	1646.43	4692	1.51086	3.58056e-105	1.44533e-104
b0638	cobC	45.078	110.559	1.29432	8.56242e-78	3.04813e-77
b0639	nadD	72.526	157.121	1.11531	5.67976e-119	2.38459e-118
b0640	holA	76.1808	580.458	2.92969	2.03475e-56	6.40542e-56
b0641	lptE	1985.93	389.583	-2.34982	1.58078e-29	3.96141e-29
b0642	leuS	1083.09	323.865	-1.74169	0.00560868	0.00784653
b0643	ybeL	2910.08	4348.55	0.579476	2.50482e-50	7.49121e-50
b0644	ybeQ	131.422	64.167	-1.0343	3.24586e-22	7.49732e-22
b0645	ybeR	12.2426	21.4197	0.807027	8.07896e-07	1.35025e-06
b0646	djlB	10.2961	29.4741	1.51735	8.2462e-77	2.93058e-76
b0647	ybeT	12.5941	16.863	0.421116	6.27078e-188	3.09113e-187
b0648	ybeU	20.7772	25.7574	0.309984	0.00827877	0.011452
b0649	djlC	33.2602	45.4623	0.450874	1.61254e-73	5.64456e-73
b0650	hscC	19.6546	30.1817	0.618811	1.26249e-15	2.64492e-15
b0651	rihA	503.828	1558.73	1.62937	1.43814e-44	4.13011e-44
b0652	gltL	320.004	1950.12	2.6074	1.80708e-08	3.18405e-08
b0653	gltK	101.377	262.752	1.37397	0.0345383	0.0448869
b0654	gltJ	66.7107	163.571	1.29393	1.36661726008566e-312	8.28672405174957e-312
b0655	gltI	504.271	7.71192	-6.03096	7.01761e-70	2.40227e-69
b0656	insH1	0	0	0	0	0
b0657	lnt	363.379	102.686	-1.82323	0	0
b0658	ybeX	2398.65	15414.8	2.68403	4.6762e-240	2.54789e-239
b0659	ybeY	537.343	547.518	0.0270629	0	0
b0660	ybeZ	640.519	1697.27	1.4059	6.3576e-53	1.93874e-52
b0661	miaB	2280.83	23423.3	3.36031	0	0
b0662	ubiF	537.498	1787.23	1.73339	1.77315e-65	5.93411e-65
b0664	glnX	0	0	0	0	0
b0665	glnV	0	0	0	0	0
b0666	metU	0	0	0	2.80267e-07	4.74855e-07
b0668	glnW	0	0	0	1.13833e-06	1.88895e-06
b0670	glnU	0	0	0	4.12226e-06	6.70507e-06
b0672	leuW	91595.9	0	0	1.55123e-62	5.08579e-62
b0673	metT	0	0	0	4.73814e-73	1.65027e-72
b0674	asnB	339.546	11264.1	5.05198	8.71322e-23	2.02375e-22
b0675	umpH	1874.08	5248.74	1.48579	7.7076e-37	2.06886e-36
b0676	nagC	173.192	125.279	-0.467235	1.11246e-27	2.73546e-27
b0677	nagA	354.091	120.556	-1.55442	3.35026e-16	7.11484e-16
b0678	nagB	490.862	122.837	-1.99857	0	0
b0679	nagE	159.833	699.916	2.13062	2.63943e-254	1.4726e-253
b0680	glnS	954.62	633.337	-0.591953	3.12413e-30	7.89036e-30
b0681	chiP	19.2083	177.398	3.20718	0	0
b0682	chiQ	165.295	51.3066	-1.68782	1.16399e-37	3.1567e-37
b0683	fur	24427.2	2372.03	-3.36429	4.02567e-07	6.80144e-07
b0684	fldA	5247.02	131.093	-5.32284	2.9513e-15	6.13087e-15
b0685	ybfE	1331.42	4668.91	1.81012	9.17308e-230	4.92128e-229
b0686	ybfF	574.231	189.326	-1.60076	0	0
b0687	seqA	3678.24	12687.1	1.78627	0	0
b0688	pgm	3691.94	4742.87	0.361384	8.76352e-13	1.72715e-12
b0689	ybfP	62.696	23.1275	-1.43876	2.18414e-32	5.61444e-32
b0691	ybfG	36.6321	120.159	1.71376	9.89718e-06	1.58703e-05
b0692	potE	27.379	30.9433	0.176556	1.38689e-19	3.1042e-19
b0693	speF	15.7587	21.4135	0.442373	0.0119095	0.0162384
b0694	kdpE	134.836	41.4357	-1.70226	1.0034e-10	1.89294e-10
b0695	kdpD	73.1932	85.9589	0.231939	5.25783e-23	1.22595e-22
b0696	kdpC	46.5201	92.8336	0.996793	0.00255841	0.00367366
b0697	kdpB	9.76439	3.24176	-1.59075	1.93434e-34	5.06871e-34
b0698	kdpA	6.59615	3.06419	-1.10612	1.30136e-20	2.95539e-20
b0699	ybfA	93310.5	24388.2	-1.93586	6.32355e-35	1.66954e-34
b0700	rhsC	41.8238	156.947	1.90788	7.25866e-46	2.10476e-45
b0702	ybfB	8.08093	2.66897	-1.59824	0	0
b0703	rhsO	20.3216	6.27021	-1.69643	1.11725e-53	3.43705e-53
b0704	ybfC	49.1373	49.1999	0.00183757	6.19838e-103	2.47817e-102
b0705	ybfL	18.7198	18.7198	1.219e-06	3.20988e-08	5.60859e-08
b0706	ybfD	47.7084	48.0288	0.00965637	0.00237519	0.00341878
b0707	ybgA	70.3773	70.4	0.00046552	0	0
b0708	phr	48.0558	48.2712	0.0064545	1.35192e-52	4.11368e-52
b0709	dtpD	15.2455	15.5277	0.0264646	0	0
b0710	ybgI	1004.39	1028.8	0.0346365	0	0
b0711	ybgJ	818.132	843.272	0.0436644	1.60592e-95	6.21313e-95
b0712	ybgK	723.779	918.458	0.343666	0	0
b0713	ybgL	661.461	841.522	0.347344	8.74859e-09	1.56052e-08
b0714	nei	377.549	1865.53	2.30485	2.86389e-62	9.36745e-62
b0715	abrB	34.8548	111.51	1.67774	1.90806e-69	6.50509e-69
b0716	ybgO	1081.1	147.653	-2.87221	9.15951e-17	1.97217e-16
b0717	ybgP	20.6634	56.7896	1.45855	1.35037e-16	2.90007e-16
b0718	ybgQ	3.67485	14.5997	1.99019	5.1847e-08	8.99541e-08
b0719	ybgD	1582.58	243.531	-2.7001	0	0
b0720	gltA	2045.52	3527.07	0.786005	1.42535e-86	5.31809e-86
b0721	sdhC	8938.75	4332.46	-1.04489	6.67028e-83	2.44947e-82
b0722	sdhD	8363.22	9096.25	0.121215	6.71496e-182	3.27159e-181
b0723	sdhA	2629.81	11387.8	2.11446	1.94318e-221	1.02543e-220
b0724	sdhB	3411.44	31600.5	3.21149	2.85898e-54	8.8407e-54
b0726	sucA	382.323	540.679	0.499979	2.62392e-13	5.22291e-13
b0727	sucB	1711.13	6259.54	1.87111	7.09711e-18	1.55203e-17
b0728	sucC	753.546	6911.4	3.19721	2.71212e-05	4.28336e-05
b0729	sucD	921.406	16747.1	4.18393	5.22565e-140	2.32683e-139
b0730	mngR	515.859	447.58	-0.20483	0.000721892	0.00107374
b0731	mngA	7.62776	2.33294	-1.70911	2.04765e-05	3.24317e-05
b0732	mngB	52.3105	54.0164	0.0462976	7.46141e-08	1.28603e-07
b0733	cydA	3529.7	19877.6	2.49352	5.10227e-05	7.9607e-05
b0734	cydB	4982.39	47359.8	3.24875	0	0
b0735	ybgE	6453.45	6453.45	0	7.59806e-62	2.47943e-61
b0736	ybgC	1642.57	2888.52	0.814375	6.9214e-22	1.5952e-21
b0737	tolQ	1135.08	419.771	-1.43513	1.12226e-23	2.64024e-23
b0738	tolR	514.791	3817.34	2.89051	0	0
b0739	tolA	154.514	354.415	1.1977	0	0
b0740	tolB	2804.42	21025.6	2.90637	7.08189e-243	3.87884e-242
b0741	pal	27870.7	99396	1.83444	2.71623e-05	4.28824e-05
b0742	ybgF	2544.1	965.443	-1.39789	0.0199023	0.0264901
b0743	lysT	0	0	0	7.92522e-227	4.21404e-226
b0744	valT	0	0	0	2.89852e-126	1.24818e-125
b0745	lysW	0	0	0	0	0
b0746	valZ	0	0	0	1.22472e-97	4.76913e-97
b0747	lysY	0	0	0	3.26512e-44	9.35763e-44
b0748	lysZ	0	0	0	0	0
b0749	lysQ	0	0	0	6.20776e-31	1.57353e-30
b0750	nadA	75.3702	19.9959	-1.91429	3.75572e-133	1.64436e-132
b0751	pnuC	177.517	531.479	1.58205	1.03764e-25	2.49726e-25
b0752	zitB	52.4317	4.3182	-3.60194	1.99047e-36	5.32571e-36
b0753	ybgS	2128.13	2146.9	0.0126689	6.80819e-99	2.66601e-98
b0754	aroG	1168.89	5298.19	2.18037	2.18635e-16	4.66435e-16
b0755	gpmA	8661.78	37752	2.12382	1.2625e-08	2.24053e-08
b0756	galM	1357.3	846.616	-0.68096	3.91479e-59	1.25693e-58
b0757	galK	478.329	143.418	-1.73778	1.69568e-178	8.17595e-178
b0758	galT	253.317	468.252	0.886342	8.52155e-209	4.40262e-208
b0759	galE	318.109	1080.4	1.76397	1.07129e-10	2.01831e-10
b0760	modF	88.1744	444.459	2.33362	1.78081e-24	4.23234e-24
b0761	modE	1655.93	162.092	-3.35276	1.94364e-89	7.32362e-89
b0762	acrZ	7156.23	35860.6	2.32513	0.012122	0.0165175
b0763	modA	303.586	323.366	0.0910625	1.66167e-05	2.63628e-05
b0764	modB	157.045	156.078	-0.00891575	1.18533e-20	2.69481e-20
b0765	modC	157.863	173.341	0.134933	8.82811e-25	2.10648e-24
b0766	ybhA	513.764	232.56	-1.1435	0	0
b0767	pgl	519.129	151.915	-1.77283	4.66484e-06	7.56411e-06
b0768	ybhD	13.2892	19.1499	0.527081	2.06864e-18	4.5547e-18
b0769	ybhH	6.9783	6.34193	-0.137955	5.32267e-16	1.12579e-15
b0770	ybhI	6.85498	17.3855	1.34266	1.77792e-16	3.80269e-16
b0771	ybhJ	20.4186	5.41613	-1.91455	0	0
b0772	ybhC	361.811	1469.34	2.02186	0.000228864	0.000348578
b0773	ybhB	2021.9	1572.99	-0.362201	2.18145e-53	6.69617e-53
b0774	bioA	28.348	80.2056	1.50045	2.26592e-09	4.11896e-09
b0775	bioB	29.0611	15.0719	-0.947234	0	0
b0776	bioF	8.89439	20.8031	1.22583	3.40941e-63	1.11955e-62
b0777	bioC	34.8784	38.6432	0.147883	1.2461e-52	3.79445e-52
b0778	bioD	35.8775	63.4052	0.821522	2.38012e-255	1.3297e-254
b0779	uvrB	867.627	405.639	-1.09688	0	0
b0780	ybhK	293.504	306.241	0.0612872	0	0
b0781	moaA	427.513	795.713	0.896282	0	0
b0782	moaB	1729.73	2528.33	0.54764	0	0
b0783	moaC	1022.42	1359.86	0.411475	2.25728e-08	3.96396e-08
b0784	moaD	1327.67	1712.81	0.367476	2.43161e-169	1.15778e-168
b0785	moaE	665.046	665.207	0.000349324	0.00139381	0.00203912
b0786	ybhL	2666.25	2730.97	0.0346005	0	0
b0787	ybhM	46.162	47.1149	0.0294757	1.45643e-61	4.74162e-61
b0788	ybhN	17.5959	32.5494	0.887392	3.55972e-132	1.55529e-131
b0789	clsB	17.589	18.997	0.111095	0	0
b0790	ybhP	23.1509	23.3563	0.0127427	0	0
b0791	ybhQ	5723.52	6476.92	0.178404	1.30642e-47	3.82256e-47
b0792	ybhR	75.5174	76.1927	0.0128437	1.5277e-36	4.09015e-36
b0793	ybhS	15.9672	8.3232	-0.939898	2.51947e-188	1.24488e-187
b0794	ybhF	29.5289	15.6348	-0.917371	3.01378e-253	1.67699e-252
b0795	ybhG	69.679	37.7137	-0.885636	1.57417e-13	3.14834e-13
b0796	ybiH	237.523	100.633	-1.23896	4.89181e-80	1.76695e-79
b0797	rhlE	332.483	356.596	0.101008	4.69492e-37	1.26506e-36
b0798	ybiA	798.62	416.43	-0.939437	4.42477e-16	9.37299e-16
b0799	dinG	459.409	1134.46	1.30415	9.51697e-38	2.586e-37
b0800	ybiB	1939.91	4010.29	1.04772	2.58421e-32	6.63877e-32
b0801	ybiC	928.951	3033	1.70707	0.0048026	0.00675039
b0802	ybiJ	565.942	151.993	-1.89665	7.19132e-60	2.31782e-59
b0803	ybiI	0	0	0	0.000261315	0.000396707
b0804	ybiX	18.0408	6.46566	-1.48039	0.00160647	0.00234044
b0805	fiu	6.2924	19.2793	1.61537	0.012883	0.0174861
b0806	mcbA	362.883	100.535	-1.8518	4.60038e-05	7.19238e-05
b0807	rlmF	333.558	421.418	0.337313	5.34181e-07	8.97081e-07
b0808	ybiO	15.4176	61.2348	1.98978	2.49788e-41	6.99138e-41
b0809	glnQ	1172.68	51380.5	5.45334	1.98359e-22	4.59185e-22
b0810	glnP	408.943	2793.82	2.77227	3.06241e-261	1.72698e-260
b0811	glnH	1858.05	18457.4	3.31233	0	0
b0812	dps	13607.8	4325.52	-1.65349	3.90855e-60	1.2617e-59
b0813	rhtA	117.433	358.613	1.61059	0	0
b0814	ompX	173896	46344.9	-1.90774	3.11647e-274	1.79122e-273
b0815	opgE	178.637	73.9478	-1.27245	0	0
b0817	mntR	369.598	156.672	-1.23821	0	0
b0818	ybiR	175.64	494.491	1.49332	6.7310312891205e-316	4.08739436187946e-315
b0819	ldtB	1466.45	2483.02	0.759764	1.10798e-95	4.29061e-95
b0820	ybiT	642.927	209.474	-1.61788	3.62748e-05	5.70111e-05
b0821	ybiU	145.172	44.7283	-1.6985	0	0
b0822	ybiV	589.636	1388.3	1.23543	1.79089e-19	4.00417e-19
b0823	ybiW	16.3954	11.3883	-0.525747	0	0
b0824	ybiY	5.49477	5.30121	-0.0517395	3.1994e-25	7.66903e-25
b0825	fsaA	70.1514	92.6526	0.401358	1.00097e-41	2.81291e-41
b0826	moeB	531.678	738.698	0.474432	1.4849e-61	4.83053e-61
b0827	moeA	868.948	621.424	-0.483691	2.13038e-87	7.96992e-87
b0828	iaaA	167.391	559.251	1.74027	0.00290617	0.00414743
b0829	gsiA	74.2982	26.3851	-1.4936	1.33771e-05	2.13361e-05
b0830	gsiB	43.8713	44.0156	0.00473646	0	0
b0831	gsiC	26.7862	20.1628	-0.409793	0	0
b0832	gsiD	22.9665	27.6111	0.265721	0	0
b0833	yliE	12.9527	9.46937	-0.451908	4.14192e-37	1.11677e-36
b0834	yliF	22.1409	62.5823	1.49904	8.69129e-11	1.64409e-10
b0835	rimO	420.302	200.713	-1.06629	0.003792	0.00537317
b0836	bssR	317.244	459.211	0.533561	1.25084e-101	4.96307e-101
b0837	yliI	41.3811	57.1788	0.46651	3.02955e-47	8.8397e-47
b0838	gstB	3216.09	2004.51	-0.682058	1.69384e-109	6.92408e-109
b0839	dacC	236.744	717.952	1.60056	2.34319e-51	7.06837e-51
b0840	deoR	471.876	504.2	0.095587	0.00156523	0.00228512
b0841	ybjG	987.871	2238.57	1.18018	1.69825e-121	7.18752e-121
b0842	mdfA	5479.47	3212.6	-0.770295	0.00469737	0.00661356
b0843	ybjH	836.542	321.021	-1.38177	9.01975e-46	2.61361e-45
b0844	ybjI	172.177	144.597	-0.251859	2.47583e-146	1.12148e-145
b0845	ybjJ	74.544	160.148	1.10324	5.25626e-41	1.46629e-40
b0846	rcdA	320.824	551.445	0.781437	5.41626e-10	9.97984e-10
b0847	ybjL	225.214	160.773	-0.48627	8.45881e-12	1.63706e-11
b0848	ybjM	466.88	125.251	-1.89823	0	0
b0849	grxA	836.269	514.01	-0.702169	2.28993e-29	5.72482e-29
b0850	ybjC	975.958	1974.81	1.01682	8.15078e-35	2.14656e-34
b0851	nfsA	519.87	304.777	-0.770397	0	0
b0852	rimK	384.216	358.54	-0.0997844	6.95581e-06	1.12355e-05
b0853	ybjN	4547.81	5198.62	0.192955	1.51449e-24	3.60143e-24
b0854	potF	7.11438	26.2996	1.88623	7.7403e-05	0.000119985
b0855	potG	15.5912	41.1671	1.40076	4.53752e-06	7.36728e-06
b0856	potH	9.75971	20.2435	1.05255	0.00446765	0.00630497
b0857	potI	23.7836	43.7754	0.880153	0.00759904	0.0105326
b0858	ybjO	105.765	194.876	0.881687	0.00088379	0.00130805
b0859	rlmC	166.951	389.465	1.22207	6.34305e-70	2.17491e-69
b0860	artJ	67.0136	30.1405	-1.15275	1.55446e-52	4.72312e-52
b0861	artM	112.985	48.5389	-1.21892	1.20787e-19	2.70784e-19
b0862	artQ	68.0664	32.8681	-1.05026	8.21065e-21	1.87174e-20
b0863	artI	489.699	203.839	-1.26446	5.06961e-65	1.68719e-64
b0864	artP	282.502	80.4515	-1.81207	0	0
b0865	ybjP	761.894	1210.26	0.667658	0	0
b0866	ybjQ	1290.24	2114.47	0.712656	0	0
b0867	amiD	275.136	387.356	0.493518	0	0
b0868	ybjS	295.866	174.552	-0.761282	0	0
b0869	ybjT	88.224	32.4212	-1.44423	0	0
b0870	ltaE	530.213	790.059	0.575388	0	0
b0871	poxB	35.4424	26.1174	-0.440467	1.99011e-50	5.96465e-50
b0872	hcr	2295.57	181.308	-3.66233	2.45235e-86	9.12553e-86
b0873	hcp	5833.12	258.965	-4.49344	0	0
b0874	ybjE	52.5329	48.014	-0.129767	1.93741e-15	4.04673e-15
b0875	aqpZ	47.3518	65.0856	0.458919	0	0
b0876	ybjD	228.935	270.209	0.239139	0	0
b0877	ybjX	1991.43	2053.7	0.0444216	1.4148e-178	6.82948e-178
b0878	macA	95.8721	594.217	2.63181	1.47241e-137	6.52845e-137
b0879	macB	56.5425	244.721	2.11373	2.75823e-292	1.63234e-291
b0880	cspD	116330	29214.6	-1.99346	0	0
b0881	clpS	579.852	437.761	-0.405541	0	0
b0882	clpA	5254.92	1879.41	-1.48339	6.39876e-71	2.21029e-70
b0883	serW	0	0	0	4.46551e-201	2.26794e-200
b0884	infA	148664	37467.6	-1.98834	4.86561e-164	2.28297e-163
b0885	aat	211.343	54.4852	-1.95565	3.14891e-101	1.24589e-100
b0886	cydC	57.0927	79.052	0.469494	2.96722e-88	1.11404e-87
b0887	cydD	131.266	1134.7	3.11175	0.000245147	0.000372973
b0888	trxB	4886.93	7045.82	0.527839	3.14588e-188	1.55256e-187
b0889	lrp	8117.11	37794.5	2.21914	3.74197e-26	9.03161e-26
b0890	ftsK	250.083	495.568	0.986679	1.16443e-18	2.57059e-18
b0891	lolA	1316.44	1073.51	-0.294316	2.9439e-48	8.65003e-48
b0892	rarA	237.457	371.158	0.644367	0	0
b0893	serS	6646.56	35077.7	2.39987	0	0
b0894	dmsA	16.0942	24.9835	0.634437	8.44777e-20	1.89792e-19
b0895	dmsB	59.8764	22.3912	-1.41906	5.48434e-18	1.20185e-17
b0896	dmsC	109.269	100.1	-0.126453	3.56816e-09	6.44701e-09
b0897	ycaC	54.7807	70.7451	0.368964	0	0
b0898	ycaD	156.999	243.967	0.635933	0	0
b0899	ycaM	109.354	42.6396	-1.35874	1.34313e-78	4.81412e-78
b0900	ycaN	168.185	118.934	-0.499889	0.00456564	0.00644109
b0901	ycaK	145.384	445.392	1.6152	1.4084e-52	4.28242e-52
b0902	pflA	3044.4	5325.78	0.806834	2.29945e-33	5.96944e-33
b0903	pflB	1334.45	6492.9	2.28262	3.0143e-48	8.85067e-48
b0904	focA	269.952	201.926	-0.418874	0	0
b0905	ycaO	246.17	83.8378	-1.55398	0	0
b0906	ycaP	41.7524	26.8027	-0.63948	1.3119e-20	2.97772e-20
b0907	serC	1327.56	8025.41	2.5958	6.29113e-68	2.12751e-67
b0908	aroA	104.032	536.258	2.3659	1.93928e-73	6.77698e-73
b0909	ycaL	48.3574	133.364	1.46356	4.16937e-07	7.03854e-07
b0910	cmk	2911.2	3738.41	0.36081	1.25053e-09	2.29009e-09
b0911	rpsA	49547.1	7577.54	-2.709	7.45448e-106	3.02365e-105
b0912	ihfB	21304.4	14724.4	-0.532944	3.70558e-291	2.18682e-290
b0913	ycaI	28.4456	9.00675	-1.65913	1.33429e-118	5.59066e-118
b0914	msbA	466.311	3561.89	2.93328	2.48391e-49	7.35518e-49
b0915	lpxK	78.3831	89.0741	0.184465	1.35457e-37	3.66882e-37
b0916	ycaQ	29.9326	112.533	1.91056	0	0
b0917	ycaR	2212.95	2897.67	0.388922	0	0
b0918	kdsB	2682.45	21926.2	3.03103	0	0
b0919	ycbJ	465.369	238.377	-0.96513	5.38711e-09	9.67924e-09
b0920	elyC	122.117	198.721	0.702478	0.000771448	0.00114461
b0921	smtA	527.007	460.389	-0.19497	6.30769e-155	2.91713e-154
b0922	mukF	487.662	374.105	-0.38244	5.45331e-39	1.4993e-38
b0923	mukE	851.279	1157.36	0.443129	5.20493e-38	1.41615e-37
b0924	mukB	315.901	1219.58	1.94884	3.37851e-13	6.70264e-13
b0925	ldtD	105.827	280.742	1.40754	0	0
b0926	ycbK	3078.95	930.338	-1.72661	9.68996e-08	1.66465e-07
b0927	ycbL	2114.5	4544.8	1.1039	1.3365e-15	2.79578e-15
b0928	aspC	2108.24	1800.56	-0.22759	2.59678e-64	8.608e-64
b0929	ompF	9781.21	1820.48	-2.42569	3.22962e-170	1.54124e-169
b0930	asnS	2310.71	1094.51	-1.07805	1.1013e-34	2.89488e-34
b0931	pncB	1572.95	2640.87	0.747537	1.9738e-55	6.15345e-55
b0932	pepN	431.572	119.321	-1.85475	0	0
b0933	ssuB	33.151	33.151	0	5.46165e-13	1.07843e-12
b0934	ssuC	6.51628	4.61867	-0.496572	3.61189e-295	2.14664e-294
b0935	ssuD	17.7151	5.70705	-1.63416	3.67561e-18	8.06324e-18
b0936	ssuA	4.55795	15.4298	1.75926	1.1732e-14	2.40024e-14
b0937	ssuE	11.8076	27.4485	1.21701	0	0
b0938	elfA	222.165	85.5533	-1.37674	5.00555e-38	1.36279e-37
b0939	elfD	12.6052	8.4887	-0.570401	5.95815e-108	2.4214e-107
b0940	elfC	410.508	73.6574	-2.47851	6.90585e-07	1.15649e-06
b0941	elfG	31.4658	77.2141	1.29508	2.35153e-49	6.96811e-49
b0942	ycbU	19.5754	11.8572	-0.723281	6.09825e-65	2.0263e-64
b0943	ycbV	30.0912	28.979	-0.0543369	1.07557e-22	2.49537e-22
b0944	ycbF	32.5476	22.1451	-0.555564	0.00160647	0.00234044
b0945	pyrD	142.778	78.2369	-0.867851	1.42048e-13	2.84368e-13
b0946	zapC	1726.19	2187.82	0.341904	4.83882e-09	8.70158e-09
b0947	ycbX	3089.33	337.682	-3.19356	1.75305e-21	4.0182e-21
b0948	rlmL	675.438	755.778	0.16214	0.00561509	0.00785288
b0949	uup	208.679	58.2889	-1.83999	9.89615e-217	5.17018e-216
b0950	pqiA	130.474	47.6093	-1.45445	0	0
b0951	pqiB	85.5377	130.048	0.604418	0	0
b0952	pqiC	542.801	254.397	-1.09334	8.84408e-11	1.67223e-10
b0953	rmf	370975	97411	-1.92917	1.73144e-08	3.05334e-08
b0954	fabA	32486.8	811.037	-5.32394	8.34771e-70	2.85526e-69
b0955	ycbZ	537.029	316.823	-0.761321	2.73102e-07	4.6309e-07
b0956	matP	1622.62	4197.12	1.37107	0.00917092	0.0126402
b0957	ompA	98534.6	21279.8	-2.21115	1.32342e-43	3.78248e-43
b0958	sulA	29798.3	43057.5	0.531035	2.08857e-50	6.2508e-50
b0959	sxy	377.862	105.752	-1.83717	4.26986e-25	1.02233e-24
b0960	yccS	154.55	359.202	1.21672	4.12739e-28	1.02028e-27
b0961	yccF	532.168	563.906	0.0835713	0	0
b0962	helD	263.135	429.94	0.708331	2.11947e-57	6.71754e-57
b0963	mgsA	11681	8360.18	-0.482562	0.0273184	0.0359385
b0964	yccT	32.756	59.5772	0.863002	7.95234e-08	1.36952e-07
b0965	yccU	4641.71	5603.87	0.271767	9.89463e-297	5.89737e-296
b0966	hspQ	4508.33	2806.16	-0.683996	0	0
b0967	rlmI	499.369	483.206	-0.0474699	0	0
b0968	yccX	435.458	1004.8	1.20631	0	0
b0969	tusE	1272.41	1973.97	0.633535	0	0
b0970	yccA	3588.08	1496.03	-1.26207	9.10721e-07	1.51666e-06
b0971	serT	0	0	0	2.19462e-20	4.96784e-20
b0972	hyaA	291.034	207.536	-0.487829	2.24749e-13	4.48428e-13
b0973	hyaB	67.6951	80.7611	0.254609	2.65473e-15	5.52025e-15
b0974	hyaC	75.0693	203.264	1.43706	2.77874e-150	1.26968e-149
b0975	hyaD	155.467	58.5517	-1.40883	0.0226654	0.0300246
b0976	hyaE	67.1096	104.198	0.634743	2.3811e-06	3.90483e-06
b0977	hyaF	61.2856	75.5272	0.301448	7.06924e-136	3.12119e-135
b0978	cbdA	31.3584	54.4444	0.79593	2.45779e-100	9.67872e-100
b0979	cbdB	111.814	41.1976	-1.44046	3.64576e-119	1.53217e-118
b0980	appA	41.6846	26.6065	-0.647734	0.0293462	0.0384372
b0981	etk	53.151	43.229	-0.298099	1.64478e-08	2.90786e-08
b0982	etp	67.6049	214.789	1.66772	0.000738163	0.001096
b0983	gfcE	25.2657	93.3993	1.88623	6.51226e-23	1.51507e-22
b0984	gfcD	20.3974	24.7323	0.278006	0.0383194	0.0496777
b0985	gfcC	16.9413	16.6157	-0.0279973	5.03909e-45	1.45112e-44
b0986	gfcB	22.8816	74.4341	1.70177	1.60577e-31	4.09009e-31
b0987	gfcA	2018.44	3144.55	0.639615	2.42828e-07	4.12591e-07
b0988	insB1	863.902	1505.47	0.80127	4.61533e-14	9.34665e-14
b0989	cspH	272.975	141.317	-0.949837	0.00252115	0.00362389
b0990	cspG	177626	97008.8	-0.872652	8.00549e-126	3.44031e-125
b0991	ymcE	341.071	321.355	-0.0859038	9.73491e-217	5.09229e-216
b0992	yccM	39.9057	37.9822	-0.0712702	2.20054e-188	1.08858e-187
b0993	torS	58.6878	20.8013	-1.49638	2.65416e-105	1.07242e-104
b0994	torT	71.9947	107.972	0.584698	7.05913e-20	1.58679e-19
b0995	torR	327.018	378.834	0.212198	7.93664e-59	2.53851e-58
b0996	torC	9.54219	5.62413	-0.762692	0	0
b0997	torA	15.9701	25.3833	0.668508	1.20598e-43	3.44918e-43
b0998	torD	62.0419	63.7238	0.0385879	2.03473e-23	4.77085e-23
b0999	cbpM	1281.17	2121.63	0.727711	4.32381e-82	1.58225e-81
b1000	cbpA	476.872	96.537	-2.30445	7.20273e-39	1.97509e-38
b1001	yccE	23.8797	18.7575	-0.348318	6.74054e-39	1.84957e-38
b1002	agp	572.021	1357.23	1.24653	3.76962e-64	1.24761e-63
b1003	yccJ	6427.47	7402.42	0.203746	1.031e-64	3.42035e-64
b1004	wrbA	2909.96	2253.36	-0.368925	1.55916e-85	5.77619e-85
b1006	rutG	17.4842	31.2988	0.840055	2.01706e-68	6.83776e-68
b1007	rutF	19.4983	33.539	0.782489	2.70318e-189	1.34198e-188
b1008	rutE	7.166	12.867	0.844437	3.83926e-273	2.19761e-272
b1009	rutD	11.9036	17.3598	0.544358	2.56297e-115	1.06115e-114
b1010	rutC	4.59688	5.02838	0.12944	0	0
b1011	rutB	1.88405	7.04292	1.90234	0	0
b1012	rutA	0.980543	0.480966	-1.02764	1.81923e-141	8.14376e-141
b1013	rutR	197.049	157	-0.327794	0.0018097	0.00262375
b1014	putA	633.024	179.876	-1.81526	2.8718e-12	5.60972e-12
b1015	putP	134.343	138.106	0.0398479	2.98966e-19	6.66312e-19
b1018	efeO	24.2076	28.586	0.239847	0.000995173	0.00146875
b1019	efeB	23.8936	21.7195	-0.137635	0.00830816	0.0114851
b1020	phoH	238.962	54.8408	-2.12346	3.90197e-14	7.90966e-14
b1021	pgaD	359.025	366.396	0.0293197	1.98836e-25	4.7716e-25
b1022	pgaC	17.9849	8.50649	-1.08015	1.00257e-55	3.13256e-55
b1023	pgaB	11.4564	11.611	0.0193393	0	0
b1024	pgaA	5078.97	151.95	-5.06287	0	0
b1025	ycdT	46.6168	38.7342	-0.267244	4.46255e-78	1.59132e-77
b1026	insF1	0	0	0	1.6719e-25	4.01908e-25
b1027	insE1	0	0	0	6.76766e-16	1.42638e-15
b1028	ymdE	6.03158	17.5704	1.54254	1.4696e-47	4.29702e-47
b1029	ycdU	42.169	12.8	-1.72004	0.0199023	0.0264901
b1032	serX	0	0	0	1.48493e-08	2.62969e-08
b1033	ghrA	1558.65	1632.93	0.0671692	0.0330064	0.0430162
b1034	ycdX	924.885	1831.76	0.985888	1.75148e-09	3.1949e-09
b1035	ycdY	1853.7	2246.77	0.277444	1.22112e-29	3.06743e-29
b1036	ycdZ	1528.54	2781.03	0.863464	3.89671e-261	2.19452e-260
b1037	csgG	59.9748	149.994	1.32248	9.59758e-24	2.25921e-23
b1038	csgF	49.3736	16.5384	-1.57792	3.39764e-101	1.34303e-100
b1039	csgE	37.4074	17.0517	-1.13341	4.99472e-91	1.89221e-90
b1040	csgD	176.564	245.91	0.477936	0	0
b1041	csgB	11.1907	4.72639	-1.24349	0.0127134	0.0172615
b1042	csgA	293.044	759.487	1.37391	2.19202e-27	5.37423e-27
b1043	csgC	70.4328	35.3447	-0.994752	0.0108252	0.0147986
b1044	ymdA	210.271	367.584	0.805821	0.00827877	0.011452
b1045	ymdB	376.734	121.033	-1.63815	1.68757e-16	3.61314e-16
b1046	clsC	68.9846	52.6286	-0.390427	2.74445e-09	4.97803e-09
b1047	opgC	38.9658	121.69	1.64294	3.40446e-104	1.36766e-103
b1048	opgG	310.175	552.815	0.833713	0	0
b1049	opgH	100.001	176.588	0.820379	1.71429e-19	3.83496e-19
b1050	yceK	3122.84	6970.03	1.15831	0	0
b1051	msyB	1122.74	324.838	-1.78923	0	0
b1053	mdtG	70.3685	531.249	2.91639	2.84982e-55	8.87129e-55
b1054	lpxL	462.219	117.897	-1.97105	1.00012e-16	2.15117e-16
b1055	yceA	204.732	66.8055	-1.6157	1.36772e-08	2.4252e-08
b1056	yceI	33.6703	94.074	1.48232	9.53403e-06	1.52997e-05
b1057	yceJ	36.4321	134.903	1.88864	0	0
b1058	yceO	0	0	0	1.1932e-111	4.91111e-111
b1059	solA	287.816	106.102	-1.4397	8.48661e-17	1.82916e-16
b1060	bssS	11866.2	14039.6	0.242643	4.68098e-07	7.88316e-07
b1061	dinI	18229.2	14338	-0.346401	3.64344e-60	1.17703e-59
b1062	pyrC	275.059	169.65	-0.697177	0	0
b1063	yceB	838.315	1736.41	1.05054	0.0052439	0.0073534
b1064	grxB	533.166	407.309	-0.388462	2.29231e-97	8.9181e-97
b1065	mdtH	89.8779	106.446	0.244078	0	0
b1066	rimJ	1070.69	1129.24	0.0768032	2.63361e-36	7.03303e-36
b1067	yceH	1706.81	1651.74	-0.0473178	4.29899e-09	7.74743e-09
b1068	yceM	791.942	563.242	-0.49164	2.24278e-62	7.34158e-62
b1069	murJ	121.139	124.362	0.0378847	6.48879e-10	1.19403e-09
b1070	flgN	282.562	560.705	0.988675	1.03198e-207	5.32511e-207
b1071	flgM	698.468	173.343	-2.01056	9.39097e-95	3.60993e-94
b1072	flgA	889.64	4893.56	2.45959	2.15795e-39	5.94856e-39
b1073	flgB	2016.24	36140.7	4.16388	1.93204e-53	5.93494e-53
b1074	flgC	1036.17	9426.73	3.18549	1.78859e-51	5.40706e-51
b1075	flgD	1757.43	20043.1	3.51156	5.00988e-14	1.01261e-13
b1076	flgE	544.778	2080.76	1.93337	4.75411e-31	1.20652e-30
b1077	flgF	244.569	2033.87	3.05591	2.44948e-60	7.91922e-60
b1078	flgG	446.356	4735.05	3.40711	0	0
b1079	flgH	67.6305	385.806	2.51213	1.35586e-24	3.22787e-24
b1080	flgI	17.0949	4.25685	-2.00571	5.37427e-100	2.11042e-99
b1081	flgJ	8.73349	4.89274	-0.835915	1.18241e-32	3.04693e-32
b1082	flgK	58.4994	80.5827	0.462048	0	0
b1083	flgL	195.973	45.0521	-2.12099	5.39082e-27	1.31399e-26
b1084	rne	436.244	494.86	0.181884	3.60086e-15	7.46542e-15
b1085	yceQ	1680.84	1952.73	0.21631	2.64059e-131	1.15011e-130
b1086	rluC	1718.07	1746.87	0.0239831	5.81465e-18	1.2729e-17
b1087	yceF	744.149	2578.7	1.79298	0.00254001	0.00364848
b1088	yceD	163747	40943.2	-1.99977	8.26073e-128	3.56462e-127
b1089	rpmF	431331	747535	0.793345	0	0
b1090	plsX	218.912	416.24	0.927066	4.1911e-10	7.74964e-10
b1091	fabH	829.233	51889.2	5.96751	1.55694e-42	4.41378e-42
b1092	fabD	2159.19	13.2209	-7.35153	9.73542e-133	4.25798e-132
b1093	fabG	12563.1	78465.4	2.64287	2.07008e-13	4.13226e-13
b1094	acpP	193769	1.40073e+06	2.85377	0	0
b1095	fabF	20898.3	154132	2.88271	0	0
b1096	pabC	502.35	381.976	-0.395209	2.4268e-65	8.11515e-65
b1097	yceG	275.453	189.212	-0.541802	5.34253e-06	8.6563e-06
b1098	tmk	435.372	677.907	0.638838	0.0192602	0.0257253
b1099	holB	374.478	103.172	-1.85983	2.80067e-11	5.34859e-11
b1100	ycfH	196.414	214.724	0.128591	1.61668e-70	5.56607e-70
b1101	ptsG	132.891	187.236	0.494618	7.68363e-16	1.61781e-15
b1102	fhuE	11.2802	6.69158	-0.753374	0	0
b1103	hinT	4580.29	13.9857	-8.35535	0	0
b1104	ycfL	1838.2	1958.97	0.0918043	8.75362e-36	2.32874e-35
b1105	lpoB	988.842	231.499	-2.09474	2.50394e-17	5.43883e-17
b1106	thiK	133.926	130.895	-0.0330224	0	0
b1107	nagZ	611.819	462.094	-0.404919	1.26172e-104	5.08327e-104
b1108	ycfP	2871.62	4823.39	0.748186	1.19454e-92	4.55425e-92
b1109	ndh	216.777	54.1837	-2.00028	3.82575e-193	1.92436e-192
b1110	ycfJ	332.962	356.458	0.0983743	1.05714e-13	2.12341e-13
b1111	ycfQ	949.277	418.816	-1.18051	4.6989e-46	1.36441e-45
b1112	bhsA	12212.6	11556.1	-0.079718	0	0
b1113	ldtC	59.7875	44.1908	-0.436096	4.2316e-05	6.62819e-05
b1114	mfd	63.4084	90.966	0.520653	5.47561e-68	1.85471e-67
b1115	ycfT	6.70837	2.25557	-1.57247	0.00345183	0.00490609
b1116	lolC	505.639	400.831	-0.335111	8.39232e-18	1.8324e-17
b1117	lolD	304.777	236.117	-0.368255	7.47492e-25	1.78461e-24
b1118	lolE	264.974	168.003	-0.65736	1.69044e-33	4.39935e-33
b1119	nagK	734.112	583.711	-0.330746	0.000932921	0.00138027
b1120	cobB	1096.52	1736.59	0.663323	7.07689e-25	1.69055e-24
b1121	ycfZ	10.2109	19.7825	0.954113	1.58959e-183	7.7808e-183
b1122	ymfA	34.2885	18.155	-0.917355	1.48258e-117	6.18725e-117
b1123	potD	142.397	136.863	-0.0571839	6.04509e-91	2.28807e-90
b1124	potC	82.1403	113.153	0.462109	0	0
b1125	potB	73.6333	45.2898	-0.701173	6.38046e-07	1.06936e-06
b1126	potA	1179.23	233.32	-2.33746	1.1531e-105	4.6681e-105
b1127	pepT	658.2	330.179	-0.995278	7.7801e-43	2.20858e-42
b1128	roxA	1604.05	3063.26	0.933345	2.22354e-101	8.80591e-101
b1129	phoQ	168.53	267.043	0.664061	0	0
b1130	phoP	2173.88	2560.96	0.236413	3.33781e-63	1.09689e-62
b1131	purB	289.495	330.72	0.192073	6.36697e-26	1.53408e-25
b1132	hflD	965.87	1493.36	0.628657	6.53259e-06	1.05559e-05
b1133	mnmA	1227.24	1348.26	0.135685	7.16722e-52	2.17141e-51
b1134	nudJ	207.087	258.668	0.320863	7.61563e-56	2.38308e-55
b1135	rluE	200.19	240.471	0.264495	1.92873e-47	5.63556e-47
b1136	icd	4006.48	25127	2.64883	0.000680048	0.00101294
b1137	ymfD	0	0	0	0.0189672	0.0254068
b1138	ymfE	0	0	0	1.64082e-10	3.07883e-10
b1139	lit	0	0	0	0.0048026	0.00675039
b1140	intE	0	0	0	0.0126221	0.0171543
b1141	xisE	0	0	0	0	0
b1143	ymfI	0	0	0	0	0
b1144	ymfJ	0	0	0	1.99025e-194	1.00472e-193
b1145	cohE	0	0	0	1.47883e-145	6.69145e-145
b1146	croE	0	0	0	0	0
b1147	ymfL	0	0	0	7.7859e-18	1.70088e-17
b1148	ymfM	0	0	0	0.000137405	0.000211044
b1150	ymfR	0	0	0	3.75315e-193	1.89011e-192
b1151	beeE	0	0	0	0.0192602	0.0257253
b1152	jayE	0	0	0	0.00119448	0.00175486
b1153	ymfQ	0	0	0	7.35869e-22	1.69412e-21
b1154	stfP	0	0	0	1.43585e-49	4.26078e-49
b1155	tfaP	0	0	0	0	0
b1156	tfaE	0	0	0	3.0438e-05	4.79276e-05
b1157	stfE	0	0	0	0	0
b1158	pinE	0	0	0	1.2415e-15	2.60224e-15
b1159	mcrA	0	0	0	1.35492e-80	4.91526e-80
b1160	iraM	45.7989	89.5157	0.966827	0	0
b1161	ycgX	12.0459	42.4373	1.81679	3.10246e-12	6.05183e-12
b1162	bluR	1172.31	799.092	-0.552925	5.89379e-14	1.18955e-13
b1163	bluF	155.176	465.348	1.5844	1.39861e-10	2.6267e-10
b1164	ycgZ	1139.32	1895.14	0.734134	2.61368e-56	8.22172e-56
b1165	ymgA	259.818	258.278	-0.00857683	1.078e-12	2.12157e-12
b1166	ariR	110.602	165.274	0.57948	5.54782e-151	2.54326e-150
b1167	ymgC	80.1976	79.2642	-0.0168905	1.15609e-37	3.13733e-37
b1168	ycgG	8.71337	15.6607	0.845844	0	0
b1171	ymgD	928.161	592.126	-0.648472	0	0
b1172	ymgG	783.285	237.248	-1.72314	6.25761e-14	1.26237e-13
b1174	minE	3799.91	3932.88	0.0496181	1.01897e-108	4.1532e-108
b1175	minD	4964.11	18441.7	1.89336	0	0
b1176	minC	1440.3	1024.49	-0.491463	3.16783e-49	9.36713e-49
b1177	ycgJ	499.544	439.064	-0.186181	4.91898e-108	2.00102e-107
b1178	pliG	494.28	1852.91	1.90639	7.32542e-166	3.46037e-165
b1179	ycgL	1832.19	684.822	-1.41977	0	0
b1180	ycgM	3622.33	2351.78	-0.623165	0	0
b1181	ycgN	1866.96	1301.68	-0.520312	1.00287e-49	2.98229e-49
b1182	hlyE	8.82879	6.14005	-0.523966	3.18799e-08	5.57266e-08
b1183	umuD	383.616	1420.55	1.88872	1.41648620662685e-320	8.63923188318004e-320
b1184	umuC	98.608	651.764	2.72457	3.92102e-28	9.6984e-28
b1185	dsbB	1832.64	1962.54	0.0987932	5.73092e-59	1.83582e-58
b1186	nhaB	388.079	1009.36	1.37901	3.85119e-69	1.30872e-68
b1187	fadR	3079.83	11800.9	1.93798	8.81159e-41	2.44994e-40
b1188	ycgB	83.5459	187.509	1.16632	0	0
b1189	dadA	3405.4	16709.6	2.29478	1.71461e-71	5.93736e-71
b1190	dadX	1664.34	9380.66	2.49474	7.32687e-85	2.70481e-84
b1191	cvrA	43.2646	169.457	1.96966	0	0
b1192	ldcA	526.101	628.301	0.256115	0	0
b1193	emtA	1247.99	2058.32	0.721866	2.24103e-240	1.22424e-239
b1194	ycgR	121.797	30.0409	-2.01948	2.33667e-66	7.84507e-66
b1195	ymgE	383.507	699.221	0.866494	0	0
b1196	ycgY	35.7675	89.3867	1.32141	0.0230162	0.0304702
b1197	treA	37.8515	3107.54	6.35928	0.00257379	0.00369447
b1198	dhaM	101.275	101.825	0.00781681	0.00241469	0.00347443
b1199	dhaL	225.282	445.696	0.984329	4.35863e-10	8.05232e-10
b1200	dhaK	264.624	346.195	0.387643	5.48391e-12	1.06674e-11
b1201	dhaR	32.0768	35.2509	0.136129	2.31415e-183	1.13142e-182
b1202	ycgV	42.5432	75.851	0.83424	6.77338e-102	2.69009e-101
b1203	ychF	1364.44	1406.01	0.0432988	0	0
b1204	pth	756.34	1494.43	0.982493	8.93111e-40	2.46517e-39
b1205	ychH	220408	55680.6	-1.98493	3.21139e-24	7.61071e-24
b1206	dauA	450.689	633.997	0.492344	1.18997e-17	2.5928e-17
b1207	prs	6891.93	1614.59	-2.09374	1.59142e-118	6.66139e-118
b1208	ispE	681.578	861.65	0.338224	3.46005e-155	1.60194e-154
b1209	lolB	627.808	633.304	0.0125736	8.11956e-15	1.67015e-14
b1210	hemA	1081.05	1464.07	0.437542	1.10264e-87	4.13613e-87
b1211	prfA	599.09	6508.52	3.44149	0	0
b1212	prmC	214.102	227.959	0.0904774	0.00183562	0.00265765
b1213	ychQ	126.044	231.373	0.876294	3.0951e-206	1.59122e-205
b1214	ychA	735.666	558.584	-0.397275	5.25432e-54	1.61998e-53
b1215	kdsA	2401.16	5206.05	1.11646	4.24569e-132	1.85307e-131
b1216	chaA	213.793	302.488	0.500666	0.00830816	0.0114851
b1217	chaB	84.1753	97.7692	0.215984	1.99017e-13	3.97464e-13
b1218	chaC	244.207	236.724	-0.0448991	0.00183562	0.00265765
b1219	ychN	13502.7	10022.5	-0.43	1.37188e-05	2.18562e-05
b1220	ychO	34.3019	21.3868	-0.681569	3.31493e-09	5.99722e-09
b1221	narL	670.941	724.007	0.109817	1.45772e-22	3.37636e-22
b1222	narX	180.021	329.074	0.870248	5.05585e-40	1.39828e-39
b1223	narK	4.76953	4.7711	0.000473642	0	0
b1224	narG	3945.43	172.136	-4.51856	0	0
b1225	narH	36.9335	109.369	1.56621	5.84835e-23	1.36137e-22
b1226	narJ	58.2919	565.82	3.27898	3.60534e-21	8.24135e-21
b1227	narI	135.682	232.728	0.778414	0	0
b1229	tpr	0	0	0	9.02527e-11	1.70572e-10
b1230	tyrV	0	0	0	3.10168e-08	5.42632e-08
b1231	tyrT	0	0	0	3.7783e-25	9.05151e-25
b1232	purU	1696.35	1947.21	0.198974	5.72996e-79	2.05728e-78
b1233	ychJ	1559.24	3117.53	0.999555	1.44706e-09	2.64421e-09
b1234	rssA	542.498	1043.81	0.944172	6.17027e-11	1.17196e-10
b1235	rssB	256.423	404.165	0.656416	4.23751e-60	1.36683e-59
b1236	galU	3060.92	4526.09	0.564299	1.23946e-23	2.91434e-23
b1237	hns	774614	180216	-2.10375	2.8996e-28	7.18469e-28
b1238	tdk	758.09	811.047	0.0974164	0	0
b1241	adhE	1023.98	1158.83	0.178483	4.07937e-42	1.15101e-41
b1242	ychE	542.278	821.863	0.599867	9.58143e-28	2.35877e-27
b1243	oppA	4549.16	8630.7	0.923877	2.29032e-07	3.89624e-07
b1244	oppB	94.0009	171.382	0.86647	3.9296e-78	1.40606e-77
b1245	oppC	290.682	598.51	1.04194	0.0277495	0.0364827
b1246	oppD	1120.31	843.771	-0.40898	0.0104742	0.0143375
b1247	oppF	2207.6	982.75	-1.16758	2.02549e-144	9.13542e-144
b1248	yciU	3001.52	4598.22	0.615382	0.0199023	0.0264901
b1249	clsA	296.137	326.229	0.139622	0	0
b1250	kch	182.264	200.508	0.137629	7.59165e-12	1.47128e-11
b1251	yciI	17928.6	6431.06	-1.47913	1.94446e-46	5.64998e-46
b1252	tonB	296.297	98.8873	-1.58318	0	0
b1253	yciA	1050.53	737.728	-0.509954	0	0
b1254	yciB	980.822	1226.42	0.322386	1.93971e-07	3.30515e-07
b1255	yciC	844.259	695.126	-0.280412	3.70228e-210	1.91513e-209
b1256	ompW	1082.33	5480.54	2.34017	0	0
b1257	yciE	114.342	116.31	0.0246209	0	0
b1258	yciF	25.7664	18.4358	-0.482982	1.79212e-116	7.45677e-116
b1259	yciG	96.7055	119.201	0.301721	0	0
b1260	trpA	689.456	957.382	0.473637	0	0
b1261	trpB	602.261	239.183	-1.33227	3.99942e-87	1.49355e-86
b1262	trpC	156.552	155.456	-0.0101342	1.46829e-08	2.60133e-08
b1263	trpD	29.7967	15.4758	-0.945138	0.0036971	0.00524402
b1264	trpE	10.4355	20.8305	0.997195	2.81991e-05	4.44858e-05
b1265	trpL	0	0	0	0.00160647	0.00234044
b1266	yciV	907.752	994.605	0.131826	1.70533e-10	3.1956e-10
b1267	yciO	3167.99	4299.08	0.440459	0.0184675	0.0247533
b1268	yciQ	59.3947	112.197	0.917628	2.8111e-94	1.07763e-93
b1269	rluB	4450.28	4521.9	0.0230342	6.31913e-06	1.0215e-05
b1270	btuR	326.707	499.147	0.611466	4.55496e-17	9.8581e-17
b1271	yciK	904.462	504.938	-0.840954	9.50626e-98	3.70523e-97
b1272	sohB	367.845	451.847	0.296735	7.82694e-07	1.30918e-06
b1273	yciN	37524.2	51260.6	0.450029	0	0
b1274	topA	814.975	72443.9	6.47397	1.56295e-06	2.58029e-06
b1275	cysB	4967.3	298.021	-4.05898	0.00246337	0.00354326
b1276	acnA	292.243	552.047	0.917625	1.34455e-63	4.43945e-63
b1277	ribA	2999	3008.76	0.00468905	7.24746e-07	1.21322e-06
b1278	pgpB	1551.65	19.5799	-6.30828	0.00205971	0.00297696
b1279	yciS	1473.02	1474.32	0.00126557	1.21989e-15	2.55823e-15
b1280	yciM	409.384	698.714	0.771247	2.51795e-17	5.46644e-17
b1281	pyrF	1433.03	1528.44	0.0929956	0.000245147	0.000372973
b1282	yciH	517.643	1198.38	1.21105	2.98878e-11	5.70524e-11
b1283	osmB	2320.02	2348.29	0.0174746	0	0
b1284	yciT	3523.51	2670.24	-0.400047	2.51896e-48	7.40661e-48
b1285	gmr	89.0354	49.1667	-0.856698	2.62558700853557e-312	1.58977016846323e-311
b1286	rnb	507.07	551.409	0.120937	3.31905e-33	8.59507e-33
b1287	yciW	1216.61	6398.81	2.39494	1.17283e-73	4.11571e-73
b1288	fabI	13021.8	57379.2	2.1396	2.82463e-117	1.17646e-116
b1289	ycjD	90.4312	110.573	0.2901	3.40203e-38	9.28633e-38
b1290	sapF	68.6256	129.964	0.921291	0.0013874	0.00203046
b1291	sapD	78.6691	92.8098	0.23848	0	0
b1292	sapC	59.2695	77.9318	0.394923	1.34115e-05	2.13829e-05
b1293	sapB	33.5669	21.6034	-0.635784	1.21938e-190	6.07515e-190
b1294	sapA	99.9294	377.184	1.91629	0.00237519	0.00341878
b1295	ymjA	1755.54	4928.2	1.48914	2.53123e-169	1.20384e-168
b1296	puuP	9.6125	5.14773	-0.900974	5.84705e-16	1.23359e-15
b1297	puuA	68.8747	90.8055	0.398805	0	0
b1298	puuD	112.029	122.579	0.129837	0	0
b1299	puuR	441.007	639.372	0.535855	0	0
b1300	puuC	26.626	52.5239	0.980137	7.03639e-124	3.01149e-123
b1301	puuB	13.7121	7.58355	-0.854498	4.61815e-05	7.21748e-05
b1302	puuE	23.1535	12.0808	-0.938517	3.84987e-07	6.50705e-07
b1303	pspF	203.242	355.49	0.806609	6.38333e-12	1.23997e-11
b1304	pspA	3887.97	4462.15	0.198722	0.0067284	0.00935368
b1305	pspB	3280.14	4574.25	0.479776	1.12445e-14	2.30276e-14
b1306	pspC	2847.56	7851.77	1.46329	0	0
b1307	pspD	1101.26	3134.85	1.50924	1.78455e-10	3.33657e-10
b1308	pspE	35643.7	19950.7	-0.837208	2.71046e-45	7.81614e-45
b1309	ycjM	53.0348	42.3426	-0.32483	0	0
b1310	ycjN	7.97214	2.85981	-1.47905	3.83424e-20	8.65596e-20
b1311	ycjO	12.7556	3.26114	-1.96768	0	0
b1312	ycjP	13.0943	19.7052	0.58964	0	0
b1313	ycjQ	24.7687	25.2255	0.0263604	0	0
b1314	ycjR	19.1462	24.3095	0.34446	3.67118e-232	1.97715e-231
b1315	ycjS	11.0109	4.00218	-1.46007	1.87506e-81	6.81987e-81
b1316	ycjT	7.8767	20.4817	1.37867	0	0
b1317	ycjU	5.96129	15.4107	1.37023	0	0
b1319	ompG	6.86841	0.799093	-3.10354	1.5741e-61	5.11675e-61
b1320	ycjW	131.269	191.272	0.5431	0.00101254	0.00149385
b1321	ycjX	96.0101	98.1594	0.0319392	2.45814e-10	4.57761e-10
b1322	ycjF	94.2478	168.74	0.84027	5.37922e-26	1.29683e-25
b1323	tyrR	745.14	811.95	0.123878	5.74724e-113	2.37251e-112
b1324	tpx	42715.6	41730.1	-0.0336719	0	0
b1325	ycjG	496.883	339.2	-0.550772	0	0
b1326	mpaA	902.7	757.63	-0.252752	0	0
b1327	ycjY	102.576	192.386	0.907312	1.08791e-244	5.98206e-244
b1328	pgrR	152.12	273.353	0.845553	1.24274e-08	2.2064e-08
b1329	mppA	502.065	174.762	-1.52248	8.17943e-07	1.36595e-06
b1330	ynaI	122.094	128.552	0.0743591	2.07918e-08	3.65733e-08
b1331	insH1	0	0	0	0.0362475	0.0470499
b1332	ynaJ	0	0	0	1.17479e-05	1.87876e-05
b1333	uspE	0	0	0	5.9635e-08	1.03167e-07
b1334	fnr	0	0	0	3.32824e-52	1.01053e-51
b1335	ogt	0	0	0	6.64673e-70	2.27717e-69
b1336	abgT	0	0	0	2.66082e-32	6.83139e-32
b1337	abgB	0	0	0	1.05787e-121	4.48631e-121
b1338	abgA	0	0	0	0	0
b1339	abgR	489.466	204.925	-1.25612	5.71525e-123	2.43859e-122
b1340	smrA	1643.47	721.509	-1.18766	8.97214e-37	2.40674e-36
b1341	ydaM	80.258	20.1982	-1.99042	1.4153e-11	2.72149e-11
b1342	ydaN	449.863	163.85	-1.45711	0	0
b1343	dbpA	186.174	289.976	0.639287	5.53976e-71	1.91515e-70
b1344	ttcA	1470.22	527.839	-1.47786	3.28708e-278	1.89971e-277
b1345	intR	34.2004	130.277	1.9295	1.45598e-260	8.18868e-260
b1346	ydaQ	16.8589	47.0393	1.48036	1.09439e-79	3.93603e-79
b1347	ydaC	43.5138	37.3156	-0.221696	4.86656e-17	1.0527e-16
b1348	ralR	79.9709	245.484	1.61808	0	0
b1349	recT	137.878	150.382	0.125238	0	0
b1350	recE	26.6008	74.3792	1.48343	2.70121e-64	8.94709e-64
b1351	racC	452.66	490.493	0.115806	1.86967e-96	7.26033e-96
b1352	kilR	444.787	392.76	-0.179467	1.72244e-41	4.82423e-41
b1353	sieB	430.625	782.876	0.862351	0	0
b1355	ydaG	286.117	115.107	-1.31363	0	0
b1356	racR	911.753	1517.72	0.735189	0	0
b1357	ydaS	289.846	307.852	0.0869481	0	0
b1358	ydaT	80.5312	125.207	0.636694	9.89054e-80	3.56025e-79
b1359	ydaU	23.2179	27.1824	0.227436	7.28507e-132	3.17632e-131
b1360	ydaV	16.4484	17.5452	0.093126	0	0
b1361	ydaW	94.4164	177.82	0.91331	0	0
b1362	rzpR	75.2745	262.499	1.80208	0	0
b1363	trkG	89.9009	56.5333	-0.669234	2.75427e-41	7.69874e-41
b1365	ynaK	65.7332	77.9655	0.246213	3.10683e-08	5.43306e-08
b1366	ydaY	82.9007	142.32	0.779678	2.01762e-49	5.9829e-49
b1368	tmpR	71.6092	50.89	-0.492764	8.5074e-07	1.41959e-06
b1370	insH1	99.6066	126.978	0.350263	0	0
b1372	stfR	16.2286	14.9286	-0.120459	0	0
b1373	tfaR	18.1709	10.841	-0.745123	7.78694e-147	3.53109e-146
b1374	pinR	130.019	493.213	1.92349	2.05969e-220	1.08555e-219
b1375	ynaE	5729.52	6619.57	0.208323	2.85849e-53	8.74238e-53
b1376	uspF	15675.8	18719.4	0.25599	0	0
b1377	ompN	23.7545	3.13567	-2.92136	1.02905e-51	3.1154e-51
b1378	pfo	34.2331	22.4845	-0.606457	8.03677e-16	1.69131e-15
b1379	hslJ	4114.8	2516.4	-0.709463	0	0
b1380	ldhA	294.001	433.261	0.559418	3.0552e-47	8.90833e-47
b1381	ydbH	37.7931	68.6017	0.860124	8.85605e-65	2.94032e-64
b1382	ynbE	259.389	88.7342	-1.54756	0	0
b1383	ydbL	350.887	186.598	-0.911071	1.82807e-229	9.78237e-229
b1384	feaR	327.634	391.658	0.257511	5.67462e-65	1.88704e-64
b1385	feaB	102.89	63.4853	-0.696608	4.79548e-38	1.30644e-37
b1386	tynA	25.2928	45.8381	0.85782	0	0
b1387	paaZ	7.93386	12.4898	0.654656	0	0
b1388	paaA	32.1503	20.0334	-0.682427	0	0
b1389	paaB	23.6707	40.3266	0.768628	0	0
b1390	paaC	12.9738	8.91862	-0.540711	2.54892e-178	1.22758e-177
b1391	paaD	19.5993	11.3085	-0.7934	0	0
b1392	paaE	5973.47	49.4171	-6.91741	9.24678e-218	4.84906e-217
b1393	paaF	14.7154	12.5934	-0.224658	2.35781e-282	1.37212e-281
b1394	paaG	7.54874	12.7095	0.751604	0	0
b1395	paaH	8.3097	6.06569	-0.454123	0	0
b1396	paaI	25.5872	79.8115	1.64117	2.36746e-140	1.05753e-139
b1397	paaJ	215.321	306.112	0.507572	2.09807e-154	9.68164e-154
b1398	paaK	334.485	364.324	0.123283	7.07522e-10	1.30023e-09
b1399	paaX	348.562	355.661	0.0290871	6.41826e-12	1.24618e-11
b1400	paaY	572.163	828.678	0.534384	3.31581e-186	1.62875e-185
b1402	insD1	0	0	0	1.66028e-05	2.63506e-05
b1403	insC1	0	0	0	1.06028e-05	1.69758e-05
b1404	insI1	0	0	0	3.39822e-166	1.60706e-165
b1406	ydbC	876.927	958.491	0.128307	3.35888e-10	6.23281e-10
b1407	ydbD	59.0446	88.4907	0.58372	2.23682e-54	6.93728e-54
b1408	ynbA	22.6393	29.9215	0.402351	8.91939e-55	2.77037e-54
b1409	ynbB	3.48095	3.50636	0.0104907	1.29553e-74	4.56925e-74
b1410	ynbC	45.5754	42.1283	-0.113465	0	0
b1411	ynbD	20.0938	6.6833	-1.58812	4.84356e-220	2.54956e-219
b1412	azoR	561.565	594.158	0.0813942	9.41272e-48	2.75992e-47
b1413	hrpA	176.001	178.89	0.0234872	9.46947e-105	3.81878e-104
b1414	ydcF	3423.86	5653.16	0.723432	7.6156e-82	2.77956e-81
b1415	aldA	4621.52	79568.4	4.10576	3.03406e-35	8.04601e-35
b1418	cybB	1782.61	1979.56	0.151185	2.22515e-69	7.56767e-69
b1419	ydcA	2851.85	3759.77	0.398743	9.74889e-35	2.56582e-34
b1420	mokB	26996	31878.7	0.239849	1.6642e-34	4.36357e-34
b1421	trg	333.936	1649.72	2.30457	1.51283e-35	4.01694e-35
b1422	ydcI	2409.11	2842.15	0.238487	1.66182e-51	5.02745e-51
b1423	ydcJ	113.344	113.371	0.00033472	0.000186012	0.000284242
b1424	opgD	485.676	226.259	-1.10202	1.10796e-26	2.69278e-26
b1426	ydcH	16162.3	10597.5	-0.608904	0.000673301	0.00100396
b1427	rimL	594.069	1174.82	0.983742	4.305e-53	1.31472e-52
b1428	ydcK	40.825	19.3676	-1.07581	3.49856e-44	1.00198e-43
b1429	tehA	307.591	588.699	0.936516	2.31165e-08	4.05603e-08
b1430	tehB	574.872	623.758	0.117745	1.06871e-10	2.01436e-10
b1431	ydcL	580.438	441.492	-0.394756	1.96471e-125	8.43457e-125
b1432	insQ	348.437	336.405	-0.0507007	8.86893e-12	1.71564e-11
b1433	ydcO	73.2189	91.5563	0.322442	7.78127e-18	1.70076e-17
b1434	ydcN	171.009	241.248	0.496446	7.12133e-08	1.22893e-07
b1435	ydcP	476.936	254.084	-0.908491	2.23785e-05	3.54234e-05
b1436	yncJ	176.322	183.856	0.0603632	3.46172e-58	1.10385e-57
b1438	hicB	335.779	394.064	0.23092	0	0
b1439	ydcR	315.67	364.976	0.209384	4.35393e-74	1.53045e-73
b1440	ydcS	142.741	71.7853	-0.991637	7.43721e-59	2.38059e-58
b1441	ydcT	25.0841	21.4427	-0.226285	0	0
b1442	ydcU	21.1676	12.4056	-0.770872	1.11653e-09	2.04827e-09
b1443	ydcV	40.7805	115.618	1.50341	0	0
b1444	patD	65.5974	101.229	0.625914	0	0
b1445	ydcX	1224.19	1436.52	0.23075	0	0
b1446	ydcY	28023	31066.9	0.148766	3.50049e-290	2.06288e-289
b1447	ydcZ	356.426	538.583	0.595564	3.01424e-13	5.98562e-13
b1448	mnaT	542.673	532.948	-0.026089	3.03705e-27	7.42429e-27
b1449	curA	463.851	239.421	-0.954112	2.4808e-26	6.00494e-26
b1450	mcbR	142.049	144.226	0.0219385	1.34827e-40	3.74122e-40
b1451	yncD	57.1919	29.5435	-0.95297	7.96008e-44	2.27819e-43
b1452	yncE	212.065	212.085	0.000138384	4.10677e-85	1.5174e-84
b1453	ansP	47.2403	52.0092	0.138747	1.60702e-224	8.50176e-224
b1454	yncG	67.8068	85.604	0.336248	0	0
b1455	yncH	0	0	0	8.99335e-06	1.44598e-05
b1456	rhsE	20.015	20.3436	0.0234883	0	0
b1457	ydcD	62.8452	32.1425	-0.967319	0	0
b1459	yncI	90.8716	53.401	-0.766962	2.05322e-34	5.37352e-34
b1460	ydcC	32.3128	21.2539	-0.604373	0	0
b1461	pptA	1003	1847.77	0.881468	0	0
b1462	yddH	84.8799	147.177	0.794055	4.77686e-54	1.47386e-53
b1463	nhoA	34.8987	12.7049	-1.45779	3.7933e-11	7.22123e-11
b1464	yddE	441.455	114.336	-1.94899	2.21101e-305	1.33106e-304
b1465	narV	59.8623	209.726	1.80879	0	0
b1466	narW	18.634	18.6908	0.00438874	5.51584e-20	1.24321e-19
b1467	narY	14.4741	16.6314	0.200435	0	0
b1468	narZ	8.71557	24.5167	1.4921	0	0
b1469	narU	19.0824	18.7355	-0.0264643	0	0
b1471	yddK	5.96184	16.6953	1.48561	0	0
b1472	yddL	0	0	0	4.18694e-73	1.45951e-72
b1473	yddG	104.339	415.687	1.99422	1.27736e-09	2.33821e-09
b1474	fdnG	11.7724	1.87777	-2.64832	5.21258e-192	2.61253e-191
b1475	fdnH	348.211	29.0018	-3.58575	0	0
b1476	fdnI	124.187	113.579	-0.128815	1.35097e-121	5.72353e-121
b1477	yddM	3268.51	1638.8	-0.99599	8.2339e-189	4.07802e-188
b1478	adhP	189.055	193.595	0.0342373	1.94839e-111	8.01152e-111
b1479	maeA	698.222	442.141	-0.65918	4.242e-65	1.41513e-64
b1480	sra	280613	70374.2	-1.99547	0	0
b1481	bdm	156.509	562.667	1.84604	0	0
b1482	osmC	6644.29	572.565	-3.5366	3.8668e-05	6.06359e-05
b1483	ddpF	114.957	55.5268	-1.04984	0	0
b1484	ddpD	26.7025	31.8718	0.255306	7.80838e-11	1.47774e-10
b1485	ddpC	31.3021	47.2981	0.595523	1.19098e-143	5.36006e-143
b1486	ddpB	11.4958	27.5092	1.25881	0	0
b1487	ddpA	5.9282	3.80238	-0.640691	0.000196046	0.000299138
b1488	ddpX	62.0183	84.8023	0.45141	1.50124e-246	8.28747e-246
b1489	dosP	13.7	4.61831	-1.56874	0	0
b1490	dosC	109.99	28.3826	-1.95429	2.38852e-34	6.24712e-34
b1491	yddW	267.947	258.905	-0.0495226	5.79544e-15	1.19444e-14
b1492	gadC	458.484	508.747	0.150078	7.14505e-16	1.50517e-15
b1493	gadB	873.919	2971.1	1.76543	6.79017e-09	1.21793e-08
b1494	pqqL	35.9132	89.9373	1.32441	0.000140363	0.000215271
b1495	yddB	26.3232	10.8733	-1.27555	3.64113e-16	7.72081e-16
b1496	yddA	11.768	11.768	0	0	0
b1497	ydeM	18.9641	18.9641	0	0	0
b1498	ydeN	121.727	136.262	0.162734	2.80236e-13	5.57016e-13
b1499	ydeO	23.8596	16.7276	-0.512342	1.6972e-08	2.99547e-08
b1500	safA	0	0	0	9.56623e-05	0.000147851
b1501	ydeP	104.573	35.5016	-1.55856	0	0
b1502	ydeQ	1277.75	199.406	-2.67982	0	0
b1503	ydeR	991.896	201.562	-2.29897	0	0
b1504	ydeS	638.614	36.4328	-4.13163	0.0285665	0.0374745
b1505	ydeT	110.558	307.361	1.47513	0	0
b1506	yneL	0	0	0	0	0
b1507	hipA	170.625	56.8002	-1.58686	0	0
b1508	hipB	183.835	66.0047	-1.47777	0	0
b1511	lsrK	105.638	282.127	1.41722	0	0
b1512	lsrR	386.52	696.003	0.848553	7.40181e-10	1.35965e-09
b1513	lsrA	158.778	95.7408	-0.729807	5.46148e-35	1.44376e-34
b1514	lsrC	29.1214	55.226	0.923266	1.62157e-13	3.2416e-13
b1515	lsrD	8.83127	7.55366	-0.225445	0	0
b1516	lsrB	30.2527	9.70431	-1.64037	0	0
b1517	lsrF	80.2759	21.0173	-1.93339	0	0
b1518	lsrG	148.51	170.954	0.203042	7.20337e-24	1.69944e-23
b1519	tam	187.127	59.9386	-1.64246	9.59283e-24	2.25921e-23
b1520	yneE	22.5058	15.831	-0.507548	0.000490985	0.000737622
b1521	uxaB	105.268	229.956	1.1273	8.53898e-07	1.4243e-06
b1522	yneF	114.684	66.435	-0.78765	2.4407e-29	6.0981e-29
b1523	yneG	476.509	490.149	0.0407175	8.79484e-136	3.87899e-135
b1524	glsB	659.849	373.883	-0.819549	1.06607e-34	2.80405e-34
b1525	sad	103.033	42.5825	-1.27477	4.15069e-36	1.10703e-35
b1526	yneJ	206.952	53.5291	-1.9509	4.62245e-296	2.75114e-295
b1527	yneK	1.35014	1.88642	0.482547	4.89628e-65	1.6308e-64
b1528	ydeA	43.8522	17.6812	-1.31043	0	0
b1529	marC	345.36	157.241	-1.13513	4.39772e-11	8.36426e-11
b1530	marR	705.714	161.639	-2.1263	1.03704e-11	2.0024e-11
b1531	marA	2745.71	13665.1	2.31525	8.22113e-161	3.84448e-160
b1532	marB	3344.18	18863.3	2.49586	6.49068e-05	0.0001011
b1533	eamA	207.338	828.289	1.99815	2.2973e-182	1.12057e-181
b1534	ydeE	80.3314	238.057	1.56727	0	0
b1535	dgcZ	1044.28	4112.44	1.97749	1.61548e-26	3.91943e-26
b1536	ydeI	320.438	253.903	-0.335766	1.98171e-15	4.13513e-15
b1537	ydeJ	194.883	254.266	0.383729	0	0
b1538	dcp	145.698	138.956	-0.068353	4.82363e-154	2.22343e-153
b1539	ydfG	2854.95	1865.18	-0.614147	0	0
b1540	rspR	2319.55	1493.89	-0.634773	8.67345e-228	4.61776e-227
b1541	ydfZ	458.707	198.553	-1.20805	0	0
b1542	ydfI	47.6829	24.9693	-0.933318	0	0
b1544	ydfK	5650.93	11625.8	1.04077	4.2674e-129	1.84715e-128
b1545	pinQ	121.072	122.62	0.0183321	1.12137e-56	3.53806e-56
b1546	tfaQ	0	0	0	0	0
b1547	stfQ	17.2003	35.6329	1.05078	0	0
b1548	nohQ	13.0282	6.87638	-0.921917	0	0
b1549	ydfO	37.2807	15.6079	-1.25616	6.08376e-18	1.33112e-17
b1550	gnsB	2577.61	1742.14	-0.56517	2.49245e-06	4.08262e-06
b1551	ynfN	335.263	143.941	-1.21982	8.62824e-27	2.10188e-26
b1552	cspI	12644.2	23969.2	0.922703	0	0
b1553	rzpQ	69.1097	140.245	1.02098	2.7278e-16	5.80472e-16
b1554	rrrQ	72.1619	182.5	1.33859	2.48114e-07	4.21401e-07
b1555	ydfR	46.1625	92.9972	1.01046	0.000630575	0.000941928
b1556	essQ	67.3961	154.086	1.193	8.26558e-96	3.20377e-95
b1557	cspB	210406	55367.8	-1.92606	0	0
b1558	cspF	2392.45	1135.64	-1.07498	0	0
b1559	quuQ	80.8358	36.2557	-1.15679	0	0
b1560	ydfU	24.3316	24.9892	0.0384728	0	0
b1561	rem	404.102	191.213	-1.07954	0	0
b1562	hokD	60284.1	15900.8	-1.92268	0	0
b1563	relE	9895.51	6262.08	-0.660133	0	0
b1564	relB	10850	16282.9	0.585657	2.23453e-87	8.35207e-87
b1565	ydfV	264.137	766.449	1.5369	0	0
b1566	flxA	445.203	177.455	-1.32701	1.55528e-27	3.81982e-27
b1567	intK	62.5933	28.0786	-1.15654	0	0
b1568	ydfX	77.7864	114.768	0.561133	0	0
b1569	dicC	16.7132	5.59958	-1.5776	8.97223e-64	2.96714e-63
b1570	dicA	9670.82	26292.6	1.44295	2.35688e-216	1.2298e-215
b1571	ydfA	155.84	426.735	1.45328	0	0
b1572	ydfB	951.807	285.786	-1.73574	0	0
b1573	ydfC	166.519	403.983	1.27861	8.27047e-21	1.88435e-20
b1574	dicF	0	0	0	2.32017e-147	1.05439e-146
b1575	dicB	0	0	0	1.76579e-94	6.77532e-94
b1576	ydfD	95.2953	228.697	1.26296	0	0
b1577	ydfE	42.6351	42.6351	0	0.00909832	0.0125442
b1578	insD1	0	0	0	3.59791e-240	1.96292e-239
b1579	intQ	120.19	243.155	1.01656	1.95343e-10	3.65071e-10
b1580	rspB	86.1684	211.638	1.29637	0.00683838	0.00949725
b1581	rspA	76.0527	24.5011	-1.63415	0.00153035	0.00223499
b1582	ynfA	523.402	162.299	-1.68927	4.25319e-34	1.11172e-33
b1583	ynfB	5453.39	5384.74	-0.018277	0.0129974	0.0176358
b1584	speG	4284.71	10949.6	1.3536	8.17987e-94	3.13288e-93
b1585	ynfC	354.951	1105.94	1.63959	5.17999e-190	2.57769e-189
b1586	ynfD	1573.47	889.952	-0.822148	0	0
b1587	ynfE	31.7903	39.9984	0.331357	0.00104322	0.00153858
b1588	ynfF	27.7466	11.6919	-1.2468	3.45692e-12	6.73071e-12
b1589	ynfG	53.4204	56.7588	0.0874534	0	0
b1590	ynfH	327.582	1166.53	1.83229	0	0
b1591	dmsD	1113.6	3540.95	1.6689	0	0
b1592	clcB	106.91	240.825	1.1716	1.82291e-45	5.27123e-45
b1593	ynfK	219.053	102.993	-1.08873	3.77956e-54	1.16787e-53
b1594	mlc	204.565	58.6992	-1.80115	1.17603e-66	3.95471e-66
b1595	ynfL	94.564	189.991	1.00657	1.56583e-102	6.23652e-102
b1596	ynfM	290.385	99.0233	-1.55213	7.90607e-78	2.81688e-77
b1597	asr	154.736	156.719	0.0183747	1.52641e-08	2.70086e-08
b1598	ydgD	236.613	436.886	0.884725	2.74324e-86	1.01989e-85
b1599	mdtI	638.663	1214.92	0.927729	1.63328e-144	7.3744e-144
b1600	mdtJ	477.112	272.899	-0.805958	1.32066e-11	2.54183e-11
b1601	tqsA	51.5896	86.2447	0.741355	7.35886e-19	1.63055e-18
b1602	pntB	665.379	1402.02	1.07526	4.2982e-98	1.67686e-97
b1603	pntA	1676.61	652.738	-1.36097	8.52027e-06	1.37149e-05
b1604	ydgH	939.009	619.853	-0.599213	2.27592e-05	3.59988e-05
b1605	ydgI	3028.66	325.666	-3.21722	0.0237188	0.0313804
b1606	folM	212.228	224.176	0.0790189	0.00515284	0.00723297
b1607	ydgC	150.212	378.595	1.33366	1.54206e-09	2.81658e-09
b1608	rstA	362.709	1005.17	1.47055	3.83892e-31	9.74852e-31
b1609	rstB	46.1222	12.7364	-1.8565	8.18819e-51	2.46116e-50
b1610	tus	121.669	114.178	-0.0916774	4.67997e-145	2.11533e-144
b1611	fumC	433.845	918.978	1.08285	6.61794e-47	1.92698e-46
b1612	fumA	4614.88	1132.92	-2.02625	0	0
b1613	manA	755.155	1446.6	0.937816	0	0
b1614	ydgA	422.327	1402.84	1.73192	9.17743e-27	2.23177e-26
b1615	uidC	33.939	140.326	2.04777	0	0
b1616	uidB	16.6842	8.8315	-0.917756	6.47343e-56	2.0287e-55
b1617	uidA	58.4185	14.9841	-1.963	1.55108e-143	6.97322e-143
b1618	uidR	1876.44	475.982	-1.97902	0	0
b1619	hdhA	3041.65	6238.87	1.03643	0	0
b1620	malI	235.83	86.5586	-1.446	5.937e-115	2.45568e-114
b1621	malX	141.678	67.9549	-1.05997	1.08784e-15	2.28359e-15
b1622	malY	533.527	1527.99	1.518	0	0
b1623	add	1706.85	5647.24	1.72621	6.27448e-20	1.41193e-19
b1624	ydgJ	947.112	1918.6	1.01845	0	0
b1625	cnu	3033.8	7059.05	1.21835	9.32898e-192	4.67007e-191
b1626	ydgK	3330.62	1484.79	-1.16553	3.50152e-29	8.73296e-29
b1627	rsxA	912.772	8451.83	3.21094	1.98749e-233	1.07453e-232
b1628	rsxB	619.017	5321.79	3.10386	7.81475e-68	2.6385e-67
b1629	rsxC	112.654	926.298	3.03957	0.00215898	0.00311827
b1630	rsxD	46.6713	378.247	3.01872	0.00262021	0.00375725
b1631	rsxG	107.238	918.035	3.09774	4.399e-08	7.64489e-08
b1632	rsxE	194.884	1574.21	3.01394	0	0
b1633	nth	133.704	85.1153	-0.651549	1.11077e-28	2.76046e-28
b1634	dtpA	646.647	1743.4	1.43085	1.28064e-12	2.51564e-12
b1635	gstA	3569.74	1088.01	-1.71412	0.000965039	0.00142679
b1636	pdxY	794.808	297.277	-1.4188	2.68852e-73	9.38741e-73
b1637	tyrS	8545.08	3456.29	-1.30587	2.48979e-22	5.75729e-22
b1638	pdxH	706.158	1501.69	1.08852	0.00470788	0.00662614
b1639	mliC	953.777	1839.68	0.947728	1.30557e-29	3.27483e-29
b1640	anmK	905.831	97.9941	-3.20847	2.00017e-16	4.27369e-16
b1641	slyB	26590.7	30647.9	0.204865	1.82114e-11	3.48746e-11
b1642	slyA	12147.1	44105.4	1.86035	2.7511e-53	8.42625e-53
b1643	ydhI	1049.19	941.736	-0.155877	3.98345e-102	1.58355e-101
b1644	ydhJ	71.8809	243.725	1.76157	0.0195682	0.0261034
b1645	ydhK	40.1477	32.786	-0.292237	0.0211646	0.0281165
b1646	sodC	329.899	478.13	0.535377	0.0314961	0.0411502
b1647	ydhF	391.076	479.274	0.293402	0.00116167	0.00170846
b1648	ydhL	136.507	161.853	0.245705	2.00776e-86	7.47778e-86
b1649	nemR	484.756	1734.55	1.83923	2.71048e-95	1.04672e-94
b1650	nemA	602.947	722.902	0.26177	8.63665e-15	1.7739e-14
b1651	gloA	2087.87	1782.2	-0.228371	6.76369e-71	2.33442e-70
b1652	rnt	1115.9	1705.97	0.612384	4.19416e-14	8.49783e-14
b1653	lhr	40.565	37.2305	-0.123752	3.03492e-17	6.57514e-17
b1654	grxD	52072	4324.12	-3.59003	1.57157e-21	3.60619e-21
b1655	mepH	365.497	372.523	0.027471	8.20221e-08	1.41141e-07
b1656	sodB	63019	2.04926e+06	5.02317	0	0
b1657	ydhP	217.663	309.931	0.509853	6.24844e-147	2.83651e-146
b1658	purR	3853.71	293.249	-3.71605	1.74651e-11	3.34914e-11
b1659	ydhB	292.445	179.524	-0.703987	4.26166e-23	9.97004e-23
b1660	ydhC	123.789	487.484	1.97747	3.77981e-93	1.44502e-92
b1661	cfa	3357.94	14139.2	2.07405	7.53645e-30	1.89656e-29
b1662	ribC	2583.37	3351.62	0.375604	0	0
b1663	mdtK	1197.7	5327.46	2.15319	0	0
b1664	ydhQ	1013.21	728.675	-0.475591	0	0
b1665	valV	0	0	0	0	0
b1666	valW	0	0	0	0	2.45686e-308
b1667	ydhR	39625.3	36288.6	-0.126906	0	0
b1668	ydhS	27.1596	34.5016	0.345202	0	0
b1669	ydhT	27.828	60.6262	1.1234	9.30751e-91	3.51972e-90
b1670	ydhU	29.027	55.6403	0.938732	0	0
b1671	ydhX	77.176	30.8357	-1.32355	0	0
b1672	ydhW	44.7974	37.4825	-0.257198	2.72002e-20	6.14719e-20
b1673	ydhV	4.54863	3.13427	-0.537303	0	0
b1674	ydhY	25.6662	75.0821	1.5486	0	0
b1675	ydhZ	3292.54	4246.53	0.367081	0	0
b1676	pykF	1277.02	590.178	-1.11356	0	0
b1677	lpp	348665	88467.1	-1.97863	2.69718e-112	1.11123e-111
b1678	ldtE	983.654	734.671	-0.421054	0.0317611	0.0414706
b1679	sufE	138.518	67.7121	-1.03258	6.11709e-121	2.58373e-120
b1680	sufS	179.511	393.246	1.13136	0	0
b1681	sufD	113.243	33.2618	-1.76749	6.25508e-06	1.01153e-05
b1682	sufC	84.8827	364.201	2.10119	1.00102e-07	1.71896e-07
b1683	sufB	61.9884	49.2107	-0.333027	1.60881e-56	5.06836e-56
b1684	sufA	1314.16	254.774	-2.36686	2.91255e-49	8.61835e-49
b1685	ydiH	2989.72	2228.76	-0.42377	0	0
b1686	menI	682.02	84.9839	-3.00455	1.02063e-272	5.82623e-272
b1687	ydiJ	128.653	158.609	0.301988	1.18941e-210	6.16023e-210
b1688	ydiK	413.167	381.394	-0.115444	7.30925e-165	3.43724e-164
b1689	ydiL	95.8565	68.502	-0.484731	9.8122e-93	3.74436e-92
b1690	ydiM	17.4078	5.25391	-1.72827	0	0
b1691	ydiN	5.41552	9.17822	0.761114	8.80588e-15	1.80689e-14
b1692	ydiB	26.7111	8.40375	-1.66834	0	0
b1693	aroD	302.176	177.298	-0.76921	0	0
b1694	ydiF	5.22634	5.95963	0.18942	3.54768e-30	8.94931e-30
b1695	ydiO	24.0591	41.8468	0.798536	5.78113e-51	1.74141e-50
b1696	ydiP	395.626	361.371	-0.130653	1.99734e-28	4.96079e-28
b1697	ydiQ	48.841	17.8962	-1.44844	3.34544e-09	6.0498e-09
b1698	ydiR	67.5055	88.1413	0.384814	0	0
b1699	ydiS	22.4259	25.6144	0.191793	4.20669e-24	9.95822e-24
b1700	ydiT	31.7084	17.8185	-0.83149	0.000431056	0.000648519
b1701	fadK	20.0337	5.789	-1.79104	1.07061e-71	3.71653e-71
b1702	ppsA	2276.64	764.854	-1.57365	0	0
b1703	ppsR	684.357	773.18	0.176054	6.8104e-11	1.29237e-10
b1704	aroH	539.007	4468.08	3.05128	7.07274e-268	4.01012e-267
b1705	ydiE	250.954	244.313	-0.038693	1.28091e-14	2.61932e-14
b1706	ydiU	92.6805	60.3717	-0.618394	2.58138e-14	5.24284e-14
b1707	ydiV	641.675	817.168	0.348789	1.01707e-176	4.88707e-176
b1708	nlpC	2911.65	5536.79	0.927213	5.75794e-09	1.03411e-08
b1709	btuD	241.253	36.1871	-2.737	1.60073e-140	7.15799e-140
b1710	btuE	378.938	749.472	0.983914	2.28499e-48	6.7234e-48
b1711	btuC	125.571	139.029	0.146888	6.49707e-304	3.9057e-303
b1712	ihfA	45772.5	39569.5	-0.210093	2.15632e-08	3.79143e-08
b1713	pheT	1706.35	4779.23	1.48587	4.89772e-35	1.29555e-34
b1714	pheS	1076.27	5010.92	2.21903	0	0
b1715	pheM	0	0	0	0.0175857	0.0236091
b1716	rplT	664722	2.677e+06	2.00979	1.69235e-06	2.78842e-06
b1717	rpmI	747059	186776	-1.99992	0	0
b1718	infC	150646	641836	2.09104	1.1157e-25	2.68358e-25
b1719	thrS	11762.8	15373.4	0.386201	8.61976e-23	2.00315e-22
b1722	ydiY	1163.95	996.647	-0.22387	1.64485e-86	6.1316e-86
b1723	pfkB	1201.57	757.68	-0.665265	0	0
b1724	ydiZ	697.211	713.776	0.0338763	0	0
b1725	yniA	5214.95	7204.58	0.46626	2.38441e-07	4.05301e-07
b1726	yniB	1633.34	1648.46	0.0132874	1.68173e-61	5.46238e-61
b1727	yniC	1721.19	2608.76	0.599959	0	0
b1728	ydjM	215.518	162.832	-0.404422	0.00039992	0.000602324
b1729	ydjN	14699.2	59554.7	2.01848	1.32449e-13	2.65405e-13
b1730	ydjO	22.0042	22.2161	0.0138273	0	0
b1731	cedA	2137.58	2137.58	0	1.24216e-298	7.43524e-298
b1732	katE	586.818	17619.6	4.90813	0.00326993	0.00465704
b1733	chbG	501.7	311.177	-0.689089	0.00849229	0.0117318
b1734	chbF	45.5898	38.1636	-0.256516	7.02194e-08	1.21228e-07
b1735	chbR	70.2942	173.744	1.30548	7.42925e-10	1.36409e-09
b1736	chbA	112.781	435.165	1.94803	6.61952e-12	1.28466e-11
b1737	chbC	74.7057	128.011	0.776979	4.91269e-23	1.14739e-22
b1738	chbB	1627.44	1296.24	-0.328272	1.41241e-06	2.3336e-06
b1739	osmE	4254.62	2366.14	-0.846496	6.96086e-32	1.78059e-31
b1740	nadE	1602.55	2067.59	0.367582	1.71972e-09	3.1397e-09
b1741	cho	828.967	999.506	0.2699	2.87119e-31	7.29993e-31
b1742	ves	100.404	25.9798	-1.95035	7.96576e-41	2.21624e-40
b1743	spy	808.538	815.365	0.0121312	1.88567e-09	3.43669e-09
b1744	astE	23.3353	13.2671	-0.814653	3.39885e-40	9.41254e-40
b1745	astB	24.9013	86.385	1.79456	4.53818e-06	7.36728e-06
b1746	astD	33.937	40.6716	0.261163	4.54651e-80	1.64365e-79
b1747	astA	28.1108	21.2714	-0.402206	0.000392694	0.000591866
b1748	astC	106.865	181.334	0.762859	0.00377075	0.00534488
b1749	xthA	1461.13	1632.42	0.159935	0.0201364	0.0267931
b1750	ydjX	52.1749	59.967	0.200812	7.73732e-12	1.49882e-11
b1751	ydjY	11.1065	11.1361	0.00384724	3.71718e-120	1.5669e-119
b1752	ydjZ	52.2949	69.9789	0.42025	0	0
b1753	ynjA	179.723	187.313	0.0596769	3.76972087776871e-321	2.3058043691411e-320
b1754	ynjB	53.4615	54.537	0.0287361	4.62797e-58	1.47238e-57
b1755	ynjC	15.135	16.2949	0.106538	2.95233e-28	7.31104e-28
b1756	ynjD	61.916	57.4455	-0.108118	2.41749e-14	4.91235e-14
b1757	ynjE	28.2842	68.5112	1.27634	5.05272e-70	1.73674e-69
b1758	ynjF	139.958	50.6108	-1.46748	2.1083e-06	3.46151e-06
b1759	nudG	416.791	646.826	0.634051	9.40749e-33	2.42867e-32
b1760	ynjH	351.216	982.869	1.48464	0.000564229	0.000844329
b1761	gdhA	488.934	562.802	0.202987	0.00262815	0.00376605
b1762	ynjI	32.7521	107.132	1.70974	1.14601e-71	3.97497e-71
b1763	topB	421.982	968.531	1.19862	2.07143e-85	7.66722e-85
b1764	selD	2530.8	1454.76	-0.798815	0.000666795	0.000994615
b1765	ydjA	4415.06	11103.3	1.33048	0	0
b1766	sppA	132.833	175.174	0.399177	1.74126e-09	3.17764e-09
b1767	ansA	539.331	2297.45	2.09079	7.4735e-34	1.94981e-33
b1768	pncA	485.222	450.488	-0.107158	1.78603e-29	4.4704e-29
b1769	ydjE	71.7755	27.018	-1.40957	2.84614e-27	6.96166e-27
b1770	ydjF	849.349	437.032	-0.958618	0.000602622	0.000901137
b1771	ydjG	42.3359	18.0323	-1.2313	7.13961e-17	1.54042e-16
b1772	ydjH	23.8977	41.5907	0.799391	0	0
b1773	ydjI	25.1083	90.2266	1.84539	0	0
b1774	ydjJ	7.66157	18.6997	1.2873	1.6734e-138	7.43535e-138
b1775	ydjK	8.73335	20.1224	1.20419	1.25213e-29	3.14346e-29
b1776	ydjL	38.5337	129.348	1.74706	0	0
b1777	yeaC	18999.9	15869.1	-0.259772	0	0
b1778	msrB	15059.4	19561.2	0.377335	0.00176354	0.00256037
b1779	gapA	6880.95	14459.1	1.07129	0	0
b1780	yeaD	62.0708	120.537	0.957489	2.93316e-09	5.31342e-09
b1781	yeaE	574.399	574.399	0	5.63579e-18	1.23439e-17
b1782	mipA	6986.66	6986.66	0	1.7233e-06	2.83719e-06
b1783	yeaG	319.628	93.6091	-1.77167	5.07884e-13	1.00426e-12
b1784	yeaH	35.1746	30.8996	-0.186945	4.70941e-86	1.74933e-85
b1785	yeaI	83.3615	129.493	0.635418	0	0
b1786	yeaJ	333.645	408.563	0.292244	2.5708e-45	7.41848e-45
b1787	yeaK	1291.25	645.048	-1.00129	7.06013e-35	1.8605e-34
b1788	yoaI	0	0	0.0127464	2.60038e-20	5.87998e-20
b1789	yeaL	289.302	291.003	0.00846166	6.3986e-15	1.3181e-14
b1790	yeaM	167.605	114.804	-0.545897	8.79729e-20	1.97538e-19
b1791	yeaN	64.9462	75.3132	0.213657	0	0
b1792	yeaO	3454.85	3329.03	-0.0535208	2.6952e-134	1.18374e-133
b1793	yoaF	2118.55	3972.33	0.906908	1.27513e-167	6.0439e-167
b1794	yeaP	1678.64	2032.23	0.275772	0	0
b1795	yeaQ	6323.8	1266.25	-2.32023	8.50881e-19	1.88236e-18
b1796	yoaG	1118.79	925.641	-0.273419	1.22556e-11	2.36423e-11
b1797	yeaR	282.876	32.4247	-3.12501	1.99315e-19	4.45402e-19
b1798	leuE	841.797	1075.67	0.353693	2.55995e-53	7.85227e-53
b1799	dmlR	394.054	904.63	1.19894	0.000855698	0.00126692
b1800	dmlA	176.518	99.3556	-0.829142	2.10329e-80	7.61036e-80
b1801	yeaV	60.6486	15.3488	-1.98235	3.80504e-35	1.00842e-34
b1802	yeaW	1224	68.0074	-4.16977	6.67598e-103	2.66658e-102
b1803	yeaX	580.291	135.007	-2.10375	1.29658e-55	4.04518e-55
b1804	rnd	580.291	866.338	0.578153	1.0479e-63	3.4627e-63
b1805	fadD	587.766	577.07	-0.0264944	1.58375e-182	7.73417e-182
b1806	yeaY	1880.52	4053.07	1.10789	1.84049e-26	4.46277e-26
b1807	tsaB	1414.14	817.54	-0.790561	6.41937e-273	3.66946e-272
b1808	yoaA	205.391	115.583	-0.829449	2.26343e-159	1.05492e-158
b1809	yoaB	5699.14	7483.37	0.392945	0	0
b1810	yoaC	2616.91	855.052	-1.61378	6.19934e-96	2.40511e-95
b1811	yoaH	12680	40936.3	1.69083	0	0
b1812	pabB	270.646	462.181	0.772052	0	0
b1813	nudL	322.939	143.085	-1.17439	0	0
b1814	sdaA	3106.26	1973.31	-0.654565	1.151e-261	6.49961e-261
b1815	yoaD	12.9249	19.5873	0.599759	1.04997e-109	4.29627e-109
b1816	yoaE	168.278	127.402	-0.401458	3.25303e-265	1.84192e-264
b1817	manX	2209.01	11600.7	2.39274	0	0
b1818	manY	1493.33	1274.04	-0.229123	1.32904e-162	6.22198e-162
b1819	manZ	2239.04	2711.54	0.276231	1.75895e-87	6.58622e-87
b1820	yobD	83.0487	62.4852	-0.410445	1.9644e-80	7.11396e-80
b1821	mntP	465.554	274.385	-0.762744	0	0
b1822	rlmA	869.258	472.831	-0.878461	3.47337e-36	9.26969e-36
b1823	cspC	383191	96638.5	-1.98739	6.74991e-243	3.70185e-242
b1824	yobF	190418	49919.5	-1.93149	0	0
b1825	yebO	9580.55	18252	0.929872	5.51916e-82	2.01791e-81
b1826	mgrB	9691.53	31325.5	1.69254	0	0
b1827	kdgR	3474.62	1740.05	-0.997723	0	0
b1828	yebQ	33.0297	15.0305	-1.13587	1.32731e-05	2.11783e-05
b1829	htpX	2152.08	800.259	-1.42719	0.000467196	0.000702387
b1830	prc	449.084	479.315	0.0939876	2.40401e-10	4.48079e-10
b1831	proQ	17505.7	12954.2	-0.434404	1.65813e-27	4.07005e-27
b1832	msrC	2837.84	787.558	-1.84934	5.66893e-68	1.91864e-67
b1833	yebS	181.731	480.475	1.40265	0.010377	0.0142183
b1834	yebT	36.6175	36.2151	-0.0159391	0	0
b1835	rsmF	106.046	50.5756	-1.06818	4.26443e-197	2.15797e-196
b1836	yebV	7595.03	13285.8	0.806757	1.08367e-38	2.96964e-38
b1837	yebW	290.515	154.445	-0.911517	0	0
b1838	pphA	189.819	220.868	0.218558	0	0
b1839	yebY	3877.29	3918.3	0.0151792	0	0
b1840	yebZ	1542.29	2281.48	0.5649	0	0
b1841	yobA	3517.45	2573.19	-0.450972	0	0
b1842	holE	2001.27	1895.24	-0.0785325	0	0
b1843	yobB	187.218	225.157	0.266213	9.30186e-17	2.00179e-16
b1844	exoX	1348.46	4166.17	1.62741	3.85024e-72	1.33991e-71
b1845	ptrB	93.7011	101.017	0.108453	1.63888e-05	2.60208e-05
b1846	yebE	491.782	1390.21	1.49922	4.63882e-14	9.38969e-14
b1847	yebF	13602.7	11889.9	-0.194164	5.31621e-07	8.9314e-07
b1848	yebG	38487.9	34459.7	-0.159494	2.7525e-07	4.66544e-07
b1849	purT	126.518	167.1	0.401366	1.25916e-102	5.01988e-102
b1850	eda	7321.6	2290.92	-1.67624	5.73612e-16	1.21141e-15
b1851	edd	410.208	373.636	-0.134721	5.44453e-70	1.86835e-69
b1852	zwf	1008.45	1399.42	0.472684	0	0
b1853	yebK	688.828	932.546	0.437031	0	0
b1854	pykA	1323.24	961.536	-0.460659	0.010377	0.0142183
b1855	lpxM	1557.97	1078.86	-0.530166	2.53832e-15	5.28344e-15
b1856	mepM	1270.99	1524.47	0.262357	0.00666713	0.00927158
b1857	znuA	1111.95	2010.53	0.854486	0.00952799	0.0131065
b1858	znuC	1072.58	598.166	-0.842467	1.2254e-19	2.74568e-19
b1859	znuB	354.078	232.07	-0.609507	0	0
b1860	ruvB	1811.02	3560.18	0.975146	1.84538e-07	3.14699e-07
b1861	ruvA	2080.75	1376.5	-0.596096	6.74237e-142	3.02145e-141
b1862	yebB	86.8827	321.647	1.88834	6.54006e-66	2.19223e-65
b1863	ruvC	1626.64	1580.2	-0.0417916	2.83527e-213	1.47575e-212
b1864	yebC	3302.01	3091.85	-0.0948725	0	0
b1865	nudB	2156.64	2424.51	0.168909	9.20518e-16	1.93429e-15
b1866	aspS	2956.18	33191.7	3.48901	0	0
b1867	yecD	1558.69	2750.16	0.819184	0	0
b1868	yecE	136.984	320.94	1.22829	0	0
b1869	yecN	1165.02	594.543	-0.970505	1.12805e-47	3.30525e-47
b1870	cmoA	329.452	497.995	0.596061	0	0
b1871	cmoB	506.017	814.907	0.68745	0	0
b1872	torZ	25.9407	40.3511	0.637393	2.2392e-143	1.0056e-142
b1873	torY	27.5129	22.4883	-0.290934	9.15093e-71	3.15316e-70
b1874	cutC	2041.74	2089.47	0.0333354	1.20564e-149	5.50289e-149
b1875	yecM	1340.94	1890.69	0.495676	6.55973e-52	1.9888e-51
b1876	argS	2508.95	10818.3	2.10831	0	0
b1877	yecT	138.621	474.988	1.77675	7.9572e-85	2.93492e-84
b1878	flhE	77.6348	844.556	3.44342	3.50482e-26	8.4641e-26
b1879	flhA	35.7217	192.382	2.4291	0	0
b1880	flhB	104.73	17.2462	-2.60232	1.32026e-68	4.47925e-68
b1881	cheZ	207.112	231.706	0.161885	1.47671e-271	8.41826e-271
b1882	cheY	134.991	154.195	0.191896	1.47711e-44	4.23911e-44
b1883	cheB	37.4928	26.7276	-0.488281	2.32484e-13	4.63641e-13
b1884	cheR	394.387	33.4386	-3.56003	1.23312e-127	5.31563e-127
b1885	tap	4.51185	4.21216	-0.0991587	0	0
b1886	tar	27.5084	88.7293	1.68954	0	0
b1887	cheW	144.311	178.618	0.307697	2.2591e-08	3.96548e-08
b1888	cheA	1055.82	134.158	-2.97636	4.44851e-19	9.89869e-19
b1889	motB	62.3041	62.3041	0	1.8776e-53	5.77195e-53
b1890	motA	64.6714	470.556	2.86317	0	0
b1891	flhC	2394.05	11891.5	2.31241	4.32457e-56	1.35832e-55
b1892	flhD	8399.21	5538.31	-0.600807	5.51535e-15	1.13727e-14
b1893	insB1	0	0	0	3.54982e-42	1.00295e-41
b1894	insA	0	0	-0.641424	0	0
b1895	uspC	240.133	18575.1	6.27339	1.32814e-117	5.5538e-117
b1896	otsA	168.912	218.913	0.37408	0	0
b1897	otsB	100.302	180.419	0.846992	0	0
b1900	araG	25.7988	101.975	1.98284	7.47198e-67	2.51467e-66
b1901	araF	46.619	37.2958	-0.321902	7.5291e-51	2.26468e-50
b1902	ftnB	5410.63	1452.92	-1.89684	0	0
b1904	yecR	893.804	1582.58	0.824246	1.30745e-257	7.32379e-257
b1905	ftnA	26299.8	26637.3	0.0183948	0	0
b1906	yecH	1790.15	2037.4	0.186647	6.60504e-121	2.78702e-120
b1907	tyrP	117.63	47.0233	-1.32281	1.70134e-76	6.04121e-76
b1908	yecA	6610.65	18320	1.47056	3.63298e-20	8.20604e-20
b1909	leuZ	0	0	-0.52837	0	0
b1910	cysT	0	0	-1.11549	0	0
b1911	glyW	0	0	0.726872	4.17089e-06	6.78154e-06
b1912	pgsA	504.781	1030.24	1.02925	0.000958838	0.00141812
b1913	uvrC	340.328	122.055	-1.47939	0	0
b1914	uvrY	2454.15	1697.46	-0.531849	7.11699e-05	0.000110568
b1915	yecF	10206.7	4879.54	-1.0647	0	0
b1916	sdiA	217.868	383.763	0.816761	0	0
b1917	yecC	314.545	229.617	-0.454038	1.18911e-12	2.33803e-12
b1918	yecS	209.305	503.425	1.26617	2.374e-20	5.37099e-20
b1919	dcyD	441.624	424.173	-0.0581657	2.22501e-42	6.29494e-42
b1920	fliY	1772.51	10430.6	2.55695	7.20625e-22	1.65993e-21
b1921	fliZ	13392.1	839.286	-3.99608	1.65726e-100	6.53237e-100
b1922	fliA	806.358	1810.98	1.16727	2.7316e-12	5.33835e-12
b1923	fliC	917.701	4935.08	2.42698	8.61575e-82	3.13913e-81
b1924	fliD	28.0921	8.63615	-1.70171	5.87688e-05	9.16417e-05
b1925	fliS	194.303	2188.04	3.49325	5.44903e-06	8.82545e-06
b1926	fliT	55.9794	297.202	2.40848	0	0
b1927	amyA	128.655	397.88	1.62883	0	0
b1928	yedD	9251.61	6181.07	-0.581849	3.37385e-10	6.25783e-10
b1929	yedE	365.859	248.909	-0.555666	1.42096e-18	3.13525e-18
b1930	yedF	1067.82	948.953	-0.170262	1.24547e-17	2.71091e-17
b1931	yedK	39.2527	46.3107	0.238553	1.99658e-43	5.69868e-43
b1932	yedL	117.834	166.954	0.502693	0	0
b1936	intG	0	0	0	1.09592e-32	2.82579e-32
b1937	fliE	202.97	2383.46	3.55372	5.30778e-24	1.25364e-23
b1938	fliF	73.1978	797.837	3.44622	3.11504e-189	1.54462e-188
b1939	fliG	370.719	6775.31	4.19189	0.0221554	0.029377
b1940	fliH	39.9311	384.409	3.26706	0.0244957	0.0323267
b1941	fliI	21.8182	230.573	3.40162	0.0317611	0.0414706
b1942	fliJ	52.3166	75.8576	0.536026	4.31625e-13	8.54682e-13
b1943	fliK	18.3122	10.7188	-0.772658	0	0
b1944	fliL	495.333	253.377	-0.967112	2.30235e-24	5.46564e-24
b1945	fliM	182.604	362.919	0.990934	0.0325789	0.0424986
b1946	fliN	371.31	4409.34	3.56987	4.71876e-59	1.51391e-58
b1947	fliO	213.962	2631.26	3.62033	3.84849e-06	6.26463e-06
b1948	fliP	40.4795	82.2742	1.02325	1.9068e-277	1.10048e-276
b1949	fliQ	52.8052	87.4757	0.728202	3.60013e-251	2.0006e-250
b1950	fliR	82.4373	1284.51	3.96177	1.56832e-38	4.28654e-38
b1951	rcsA	74.1636	122.592	0.72508	1.27179e-40	3.53135e-40
b1952	dsrB	7145.99	17974.5	1.33074	0.000620003	0.000926798
b1953	yodD	5489.62	10296.3	0.907351	0	0
b1954	dsrA	0	0	0	0.000790343	0.00117181
b1955	yedP	115.749	174.278	0.590395	1.66624e-150	7.62176e-150
b1956	yedQ	141.739	263.459	0.894344	3.00686e-30	7.59877e-30
b1957	yodC	5510.36	5120.09	-0.105975	5.72748e-29	1.42676e-28
b1958	yedI	499.656	265.148	-0.914136	2.23811e-98	8.74783e-98
b1959	yedA	71.153	71.6517	0.0100779	0	0
b1960	vsr	81.2362	104.011	0.356546	0	0
b1961	dcm	324.727	566.117	0.801872	0.00788445	0.0109246
b1962	yedJ	662.001	1180.9	0.834978	4.02309e-08	7.01053e-08
b1963	yedR	135.224	54.5496	-1.30971	0	0
b1967	hchA	2483.19	738.442	-1.74964	1.09542e-69	3.74068e-69
b1968	yedV	62.0772	79.1224	0.350021	0	0
b1969	yedW	784.104	1144.38	0.545449	8.39294e-19	1.85771e-18
b1970	hiuH	161.079	338.357	1.07077	0	0
b1971	yedY	114.181	64.4551	-0.82495	0	0
b1972	yedZ	66.537	48.5767	-0.453892	6.68929e-179	3.23277e-178
b1973	zinT	38.6458	23.6869	-0.706221	3.45692e-12	6.73071e-12
b1974	yodB	72.5486	76.2648	0.0720683	0.0013213	0.00193508
b1975	serU	0	0	1.98563	0	0
b1976	mtfA	1517.22	2799.32	0.883644	0	0
b1977	asnT	0	0	0.471819	0	0
b1978	yeeJ	69.9431	72.1384	0.0445843	0	0
b1981	shiA	137.353	254.831	0.89165	1.85111e-14	3.77245e-14
b1982	amn	189.69	99.71	-0.927831	0	0
b1983	yeeN	271.786	389.793	0.520235	0.00175617	0.00255055
b1984	asnW	0	0	0	2.75382e-13	5.47626e-13
b1985	yeeO	78.828	72.1776	-0.127157	2.09114e-12	4.09434e-12
b1986	asnU	0	0	0	0.000250526	0.00038088
b1987	cbl	99.6821	99.6821	0	0.0195682	0.0261034
b1988	nac	92.7087	92.7087	0	1.31084e-12	2.57376e-12
b1989	asnV	0	0	0	1.83288e-14	3.73711e-14
b1990	ldtA	189.432	242.898	0.358669	2.0068e-16	4.28567e-16
b1991	cobT	168.866	181.567	0.104622	5.19307e-07	8.73503e-07
b1992	cobS	322.998	854.173	1.403	7.28409e-24	1.71752e-23
b1993	cobU	354.931	404.056	0.187017	2.0332e-45	5.87524e-45
b1994	insH1	84.1738	86.8791	0.0456371	1.06578e-08	1.89463e-08
b1996	insD1	0	0	0	1.01304e-58	3.23771e-58
b1997	insC1	0	0		0	0
b1999	yeeP	77.368	67.6037	-0.194636	0	0
b2000	flu	47.0483	48.5734	0.0460236	2.93813e-10	5.45932e-10
b2001	yeeR	56.7955	29.8751	-0.926831	1.04365e-27	2.56777e-27
b2002	yeeS	80.8329	106.752	0.401251	1.6406e-117	6.8399e-117
b2003	yeeT	33.8758	67.7383	0.999717	3.01587e-09	5.46088e-09
b2004	cbeA	36.4808	26.5446	-0.458719	3.0943e-76	1.09595e-75
b2005	cbtA	15.7078	43.2213	1.46026	8.74953e-06	1.40785e-05
b2006	yeeW	49.9479	75.7957	0.601691	2.04807e-05	3.24317e-05
b2007	yeeX	11228.5	28733.5	1.35556	2.49667e-16	5.31558e-16
b2008	yeeA	636.243	563.015	-0.176403	0.00496378	0.00696992
b2009	sbmC	4130.12	1088.05	-1.92444	0.000143989	0.000220751
b2010	dacD	83.5169	32478.5	8.6032	1.72884e-10	3.23675e-10
b2011	sbcB	310.24	288.419	-0.105219	0.000967577	0.00142953
b2012	yeeD	1086.11	569.564	-0.931241	9.41395e-260	5.28746e-259
b2013	yeeE	41.3294	11.1931	-1.88456	9.2955e-32	2.37055e-31
b2014	plaP	387.011	524.48	0.438511	0	0
b2015	yeeY	154.855	267.013	0.785994	4.65605e-58	1.48019e-57
b2016	yeeZ	1596.11	2551.28	0.67666	1.50417e-14	3.07138e-14
b2017	yefM	6670.05	10419.8	0.643563	4.31611e-284	2.52224e-283
b2018	hisL	0	0	0	7.09971e-09	1.2729e-08
b2019	hisG	556.237	734.373	0.400813	4.00394e-37	1.08026e-36
b2020	hisD	252.679	455.22	0.849261	9.07713e-71	3.1303e-70
b2021	hisC	215.153	153.055	-0.491307	3.5365e-126	1.52135e-125
b2022	hisB	234.255	422.979	0.852505	0	0
b2023	hisH	189.45	179.591	-0.0771026	4.03852e-184	1.98143e-183
b2024	hisA	144.097	122.089	-0.239111	0	0
b2025	hisF	198.646	178.068	-0.157771	0	0
b2026	hisI	597.923	1096.25	0.874542	3.74046e-55	1.16265e-54
b2027	wzzB	3705.48	613.652	-2.59417	1.13392e-06	1.88238e-06
b2028	ugd	107.377	107.783	0.00543674	0	0
b2029	gnd	7010.6	50456.8	2.84744	0	0
b2030	insH1	0	0	0.360422	1.54228e-293	9.15318e-293
b2032	wbbK	981.469	1046.35	0.0923498	0	0
b2033	wbbJ	2012.99	2200.31	0.128365	0	0
b2034	wbbI	2297.67	2299.99	0.00146145	0	0
b2035	wbbH	362.347	691.858	0.933106	3.1235e-12	6.09002e-12
b2036	glf	915.685	1000.2	0.127367	0.000158478	0.000242875
b2037	wzxB	478.073	802.113	0.746577	2.83052e-07	4.79381e-07
b2038	rfbC	1694.73	1694.78	4.6565e-05	3.45097e-07	5.83753e-07
b2039	rfbA	2401.44	2847.3	0.245697	4.47253e-237	2.42745e-236
b2040	rfbD	1561.09	1562.45	0.00125354	3.04158e-27	7.43104e-27
b2041	rfbB	2269.42	1327.18	-0.773955	0	0
b2042	wcaN	4069.31	7127.17	0.808546	0	0
b2043	wcaM	26.7352	43.2275	0.69321	0.0343866	0.0447176
b2044	wcaL	22.4582	34.3183	0.611734	5.52374e-16	1.16773e-15
b2045	wcaK	21.9011	22.9436	0.0670852	0.0162133	0.0218366
b2046	wzxC	8219	353.457	-4.53936	0	0
b2047	wcaJ	7.08245	9.84732	0.475483	0	0
b2048	cpsG	3.83595	10.4783	1.44975	1.34194e-117	5.60589e-117
b2049	cpsB	14.4649	14.4673	0.00023665	1.832e-165	8.63451e-165
b2050	wcaI	10.7984	18.1711	0.75083	0	0
b2051	wcaH	12.0427	14.5298	0.270862	2.6191e-07	4.44472e-07
b2052	wcaG	14.2599	26.2747	0.881705	2.96601e-13	5.89265e-13
b2053	gmd	26.7259	31.1837	0.222553	9.96231e-90	3.76055e-89
b2054	wcaF	5.50555	3.44114	-0.677998	1.08761e-17	2.37102e-17
b2055	wcaE	8.35238	2.62981	-1.66723	2.9588e-123	1.26375e-122
b2056	wcaD	6.44591	9.52983	0.564067	2.914e-12	5.6895e-12
b2057	wcaC	10.1109	19.7804	0.968159	0	0
b2058	wcaB	3.44966	2.51996	-0.453057	5.93163e-95	2.28643e-94
b2059	wcaA	4.14722	7.03801	0.763024	8.59592e-15	1.7664e-14
b2060	wzc	7.28664	11.9258	0.710761	2.37368e-16	5.05886e-16
b2061	wzb	0	0	0.934511	3.67005e-91	1.39163e-90
b2062	wza	6.13262	12.4648	1.02329	0	0
b2063	yegH	133.273	253.298	0.926452	1.02932e-228	5.50106e-228
b2064	asmA	402.401	314.155	-0.357157	0	0
b2065	dcd	10470.1	31217.8	1.57609	5.13093e-90	1.93856e-89
b2066	udk	1180.6	1182.46	0.00226484	1.47468e-99	5.78549e-99
b2067	yegE	46.7757	15.1168	-1.6296	0	0
b2068	alkA	131.032	79.0047	-0.729907	0	0
b2069	yegD	214.299	136.267	-0.653188	1.1515e-16	2.47424e-16
b2070	yegI	47.5003	161.11	1.76203	5.74257e-08	9.95505e-08
b2071	yegJ	44.7567	55.0014	0.297364	1.25499e-91	4.76737e-91
b2072	yegK	20.7168	35.2907	0.768489	0.000104784	0.000161592
b2073	yegL	34.296	37.4352	0.126354	5.28636e-61	1.71306e-60
b2074	mdtA	34.4132	224.364	2.70481	1.68925e-08	2.98271e-08
b2075	mdtB	9.72916	33.4707	1.78251	8.57792e-15	1.76357e-14
b2076	mdtC	10.8045	10.8103	0.000772254	0.00458448	0.00646549
b2077	iceT	13.6889	14.8603	0.11845	1.89412e-18	4.17265e-18
b2078	baeS	16.1915	17.2665	0.0927385	1.42852e-31	3.64083e-31
b2079	baeR	371.356	1604.72	2.11145	1.71231e-80	6.20639e-80
b2080	yegP	3807.73	7226.48	0.924364	1.14294e-50	3.42802e-50
b2081	yegQ	1136.44	774.238	-0.553674	6.80408e-151	3.11575e-150
[truncated: 2,499 more rows]
