# Supplementary material for: Dead cells release a ‘necrosignal’ that activates antibiotic survival pathways in bacterial swarms
Source: Nat Commun. 2020 Aug 19;11:4157. doi: 10.1038/s41467-020-17709-0 (PMC7438516; doi:10.1038/s41467-020-17709-0)
Supplement: Supplementary file 6 — Source Data [file 41467_2020_17709_MOESM6_ESM.zip › Figure 1.xlsx]

## Sheet: Fig 1a
	log10[MSE]
	2.5	5	7.5	10	12.5	15	17.5	20	22.5	25	27.5	30	32.5	35	37.5	40
Planktonic homogeneous	-3.04176	-2.95835	-2.08978	-3.12924	-2.51384	-2.30871	-3.93835	-4.01014	-5.04628	-5.36815	-5.60856	-5.96255	-6.08272	-6.75788	-3.0874	-3.11526
Planktonic heterogeneous	-3.81749	-2.95817	-2.08978	-3.12904	-5.81892	-3.43385	-3.93811	-4.37734	-7.7559	-7.60484	-7.06569	-6.89954	-7.45996	-7.64682	-4.25634	-5.10457
Swarm homogeneous	-2.14829	-1.87601	-1.63766	-1.47242	-1.58081	-1.31544	-1.26181	-1.30099	-1.25764	-1.74221	-2.0293	-2.43832	-3.59973	-4.52357	-2.11916	-2.04687
Swarm heterogeneous	-2.89396	-4.28961	-4.99235	-5.58945	-4.63268	-6.32927	-4.99442	-5.14838	-5.58747	-7.31261	-6.32089	-5.7839	-7.53525	-6.08424	-3.48268	-4.12507

## Sheet: Fig 1e
	Ec	Se	Bs	Pa	Sm
Ec	1	1	0	0	0
Se	1	1	0	0	0
Bs	0	0	1	0	0
Pa	0	0	0	1	0
Sm	0	0	0	0	1

## Sheet: Fig 1f
AcrA amont (ng)	Kan25	Kan25	Kan50	Kan60	Kan70	Kan70	Kan70
0	25	25
0	25	25
50	25		25
50	50		50
100	50		50	50
100	60			60
200	60			60	60
200	70				70
500	70				70	70
500	70					70
1000	70					70	70
1000	70						70
Inset
AcrA		[Kan] (μg/ml)
Mean Numbers	Err. Bar
0	0	25
170.5	41.7193	50
309.5	36.2635	60
1276	77.7818	70
