# Supplementary material for: Dead cells release a ‘necrosignal’ that activates antibiotic survival pathways in bacterial swarms
Source: Nat Commun. 2020 Aug 19;11:4157. doi: 10.1038/s41467-020-17709-0 (PMC7438516; doi:10.1038/s41467-020-17709-0)
Supplement: Supplementary file 6 — Source Data [file 41467_2020_17709_MOESM6_ESM.zip › Figure 3.xlsx]

## Sheet: Fig S7
	O.D./ ml (midlogphase cells)	planktonic no treat.			planktonic 0.1 μg/ml AcrA			planktonic 0.5 μg/ml AcrA			planktonic 1 μg/ml AcrA			swarm no treat.			swarm 0.1 μg/ml AcrA			swarm 0.5 μg/ml AcrA			swarm 1 μg/ml AcrA
0.5	0.5	0.01	0.009	0.009	0.029	0.027	0.03	0.08	0.09	0.091	0.102	0.1	0.099	0.0109	0.0104	0.0099	0.2681	0.2783	0.2501	0.334	0.3422	0.3201	0.349	0.3652	0.3721
1	1	0.02	0.023	0.021	0.0562	0.0601	0.0632	0.1341	0.132	0.1291	0.1671	0.1525	0.1492	0.0202	0.0232	0.0239	0.312	0.334	0.322	0.367	0.372	0.379	0.379	0.392	0.401
1.5	1.5	0.028	0.026	0.024	0.0991	0.0972	0.0912	0.1621	0.1591	0.1553	0.1901	0.179	0.1981	0.0341	0.03292	0.0332	0.391	0.399	0.387	0.41	0.429	0.409	0.429	0.451	0.472
2	2	0.038	0.036	0.035	0.1123	0.1193	0.1013	0.1729	0.1892	0.1991	0.2123	0.2009	0.20747	0.0468	0.0379	0.0572	0.4201	0.3792	0.362	0.4981	0.4829	0.5201	0.5531	0.5681	0.599
