# Supplementary material for: Dead cells release a ‘necrosignal’ that activates antibiotic survival pathways in bacterial swarms
Source: Nat Commun. 2020 Aug 19;11:4157. doi: 10.1038/s41467-020-17709-0 (PMC7438516; doi:10.1038/s41467-020-17709-0)
Supplement: Supplementary file 6 — Source Data [file 41467_2020_17709_MOESM6_ESM.zip › Figure 4.xlsx]

## Sheet: Fig 4c
		25	30	35	40	45	50
tolC Gly53Val		1	1	0	0	0	0
tolC Arg55Ala		1	1	0	0	0	0
tolC Thr72Ile		1	1	1	0	0	0
tolC Ser74Ala		1	1	1	0	0	0
tolC Ser257Ala		1	1	1	0	0	0
tolC Gly271Ser		1	1	1	0	0	0
tolC Asp275Val		1	1	0	0	0	0
tolC Gln281Leu		1	0	0	0	0	0
acrAΔC22		1	1	1	1	1	1
acrAΔC47		1	1	1	1	1	1
acrAΔC72		1	1	1	1	1	1
acrAΔC97		1	1	1	0	0	0
acrAΔN24		1	1	1	1	1	1
acrAΔN50		1	1	1	1	1	1
acrAΔN75		1	1	1	1	1	1
acrAΔN100		1	1	1	0	0	0
acrAΔC72ΔN75		1	1	1	1	1	1
acrAΔC200ΔN100		1	1	1	0	0	0
acrAΔC250ΔN100		1	1	1	0	0	0
acrAΔC270ΔN100		1	1	1	0	0	0
acrA		1	1	1	1	1	1
