# Supplementary material for: Dead cells release a ‘necrosignal’ that activates antibiotic survival pathways in bacterial swarms
Source: Nat Commun. 2020 Aug 19;11:4157. doi: 10.1038/s41467-020-17709-0 (PMC7438516; doi:10.1038/s41467-020-17709-0)
Supplement: Supplementary file 6 — Source Data [file 41467_2020_17709_MOESM6_ESM.zip › Figure 5.xlsx]

## Sheet: Fig 5b
Nile red Assay
Time (s)	Swarm			Swarm + AcrA			Planktonic			Planktonic + AcrA
0	1.4	1.45	1.41	1.4	1.45	1.41	1.37	1.38	1.35	1.43	1.46	1.42
10	1.42	1.46	1.41	1.4	1.45	1.41	1.38	1.39	1.36	1.43	1.46	1.42
20	1.43	1.45	1.41	1.4	1.45	1.41	1.39	1.4	1.37	1.43	1.46	1.42
30	1.41	1.45	1.41	1.4	1.45	1.41	1.39	1.4	1.37	1.43	1.46	1.42
40	1.4	1.45	1.41	1.4	1.45	1.41	1.39	1.4	1.37	1.43	1.46	1.42
50	1.44	1.45	1.41	1.4	1.45	1.41	1.38	1.39	1.36	1.43	1.46	1.42
60	1.41	1.44	1.41	1.4	1.45	1.41	1.39	1.4	1.37	1.43	1.46	1.42
70	1.39	1.45	1.41	1.4	1.45	1.41	1.39	1.4	1.37	1.43	1.46	1.42
80	1.4	1.43	1.41	1.4	1.45	1.41	1.39	1.4	1.37	1.43	1.46	1.42
90	1.41	1.45	1.41	1.4	1.45	1.41	1.39	1.4	1.37	1.43	1.46	1.42
100	1.41	1.45	1.41	1.4	1.45	1.41	1.39	1.4	1.37	1.43	1.46	1.42
110	1.25	1.3	1.26	1.27	1.31	1.27	1.23	1.24	1.21	1.29	1.32	1.28
120	1.247	1.277	1.227	1.27	1.3	1.25	1.227	1.237	1.207	1.287	1.317	1.277
130	1.241	1.271	1.221	1.25	1.28	1.23	1.223	1.233	1.203	1.283	1.313	1.273
140	1.231	1.261	1.211	1.23	1.26	1.21	1.219	1.229	1.199	1.273	1.303	1.263
150	1.221	1.251	1.201	1.2	1.23	1.18	1.211	1.221	1.191	1.266	1.296	1.256
160	1.201	1.231	1.181	1.166	1.196	1.146	1.218	1.228	1.198	1.255	1.285	1.245
170	1.17	1.2	1.15	1.136	1.166	1.116	1.21	1.22	1.19	1.23	1.26	1.22
180	1.14	1.17	1.12	1.096	1.126	1.076	1.2	1.21	1.18	1.2	1.23	1.19
190	1.1	1.13	1.08	1.046	1.076	1.026	1.18	1.19	1.16	1.17	1.2	1.16
200	1.06	1.09	1.04	0.986	1.016	0.966	1.16	1.17	1.14	1.14	1.17	1.13
210	1.01	1.04	0.99	0.916	0.946	0.896	1.14	1.15	1.12	1.11	1.14	1.1
220	0.96	0.99	0.94	0.846	0.876	0.826	1.11	1.12	1.09	1.08	1.11	1.07
230	0.9	0.93	0.88	0.776	0.806	0.756	1.08	1.09	1.06	1.05	1.08	1.04
240	0.84	0.87	0.82	0.706	0.736	0.686	1.05	1.06	1.03	1.01	1.04	1
250	0.78	0.81	0.76	0.636	0.666	0.616	1.02	1.03	1	0.97	1	0.96
260	0.72	0.75	0.7	0.566	0.596	0.546	0.99	1	0.97	0.93	0.96	0.92
270	0.67	0.7	0.65	0.496	0.526	0.476	0.96	0.97	0.94	0.89	0.92	0.88
280	0.62	0.65	0.6	0.426	0.456	0.406	0.93	0.94	0.91	0.85	0.88	0.84
290	0.58	0.61	0.56	0.366	0.396	0.346	0.9	0.91	0.88	0.81	0.84	0.8
300	0.54	0.57	0.52	0.3	0.33	0.28	0.87	0.88	0.85	0.77	0.8	0.76

## Sheet: Fig 5c
Alamar Blue assay
Time (m)	Planktonic			Planktonic + AcrA			Swarm			Swarm + AcrA
0	0.14	0.24	0.005	0.129	0.158	0.1107	0.129	0.219	0.059	0.09	0.18	0.08
5	0.29	0.39	0.145	0.287	0.311	0.2687	0.18	0.27	0.11	0.112	0.202	0.102
10	0.56	0.66	0.415	0.553	0.57	0.5347	0.273	0.363	0.203	0.201	0.291	0.191
15	0.77	0.87	0.625	0.81	0.81	0.7917	0.351	0.441	0.281	0.278	0.368	0.268
20	1.1	1.2	0.955	1.1139	1.1429	1.0956	0.422	0.512	0.352	0.264	0.354	0.254
25	1.47	1.52	1.325	1.519	1.548	1.5007	0.491	0.581	0.421	0.359	0.449	0.349
30	1.85	2	1.705	1.9224	1.93	1.9041	0.617	0.707	0.547	0.452	0.542	0.442
40	2.61	2.76	2.465	2.542	2.601	2.4107	0.982	1.072	0.912	0.799	0.889	0.789
50	3.109	3.291	3.165	3.003	3.121	3.001	1.306	1.396	1.236	1.091	1.181	1.081
60	3.762	3.601	3.535	3.701	3.599	3.61	1.98	2.07	1.91	1.7	1.79	1.69

## Sheet: Fig 5d
	Mean (n=3)
fleroxacin (μg/ml in media)	Swarm	Swarm + AcrA	Planktonic	Planktonic + AcrA
0	0	0	0	0
5	6.5	3.5	12.1	7.9
10	16.5	10.4	40.2	27.7
15	29.1	15.5	70.5	57.5
20	41.1	24.5	95.9	82.5
					n

## Sheet: Fig 5e
Kan conc. in medium (μg/ml)	Swim			Swarm
0	0	0	0	0	0	0
5	0.02418	0.04891	0.03509	0.01295	0.01805	0.0155
10	0.06619	0.086	0.076403	0.03804	0.03307	0.03539‬
15	0.17411	0.22	0.19858	0.05291	0.051	0.04759
20	0.38045	0.43	0.40455	0.07222	0.06253	0.064
25	0.6229	0.6919	0.65455	0.09041	0.09234	0.0907
30	0.73124	0.715	0.72276	0.11318	0.14802	0.1258
