# Supplementary material for: Dead cells release a ‘necrosignal’ that activates antibiotic survival pathways in bacterial swarms
Source: Nat Commun. 2020 Aug 19;11:4157. doi: 10.1038/s41467-020-17709-0 (PMC7438516; doi:10.1038/s41467-020-17709-0)
Supplement: Supplementary file 6 — Source Data [file 41467_2020_17709_MOESM6_ESM.zip › Supplementary Figure 1.xlsx]

## Sheet: Supplementary Figure 1a & 1c)
Killing/Survival curves
Kan2.5
Time (h)	Swarm experimental			Swarm simulated homogeneous	Swarm simulated heterogeneous	Planktonic experimental			Planktonic simulated homogeneous	Planktonic simulated heterogeneous
0	1	1	1	1	1	1	1	1	1	1
0.5	0.92001	0.94311	0.90496	0.97953	0.92788	0.97733	0.98373	0.96254	0.98739	0.98703
1	0.90039	0.90045	0.93829	0.95948	0.93615	0.96974	0.95242	0.94173	0.97495	0.97451
1.5	0.93093	0.94001	0.94049	0.93984	0.93521	0.93484	0.9585	0.92988	0.96266	0.96242
2	0.98145	0.97204	0.93249	0.92061	0.93531	0.96024	0.97996	0.96384	0.95052	0.95074
Kan5
0	1	1	1	1	1	1	1	1	1	1
0.5	0.91891	0.9042	0.92012	0.96172	0.90148	0.94897	0.93283	0.94962	0.96545	0.96545
1	0.88998	0.87934	0.86394	0.92491	0.88967	0.91282	0.92447	0.92895	0.93209	0.93209
1.5	0.88394	0.89585	0.87395	0.88951	0.88825	0.90942	0.89284	0.88319	0.89988	0.89989
2	0.9122	0.9004	0.92019	0.85546	0.88808	0.90149	0.89294	0.88712	0.86879	0.86879
Kan7.5
0	1	1	1	1	1	1	1	1	1	1
0.5	0.8422	0.8739	0.82282	0.91561	0.85171	0.90298	0.92374	0.89984	0.91973	0.9136
1	0.81737	0.79382	0.78453	0.83833	0.79052	0.84475	0.81483	0.83283	0.84591	0.83993
1.5	0.76019	0.74999	0.77662	0.76758	0.7652	0.77844	0.76019	0.780187	0.77801	0.7771
2	0.74831	0.74284	0.76921	0.7028	0.75465	0.73958	0.73104	0.72897	0.71556	0.72353
Kan10
0	1	1	1	1	1	1	1	1	1	1
0.5	0.82014	0.81948	0.83893	0.89971	0.82248	0.88398	0.89802	0.87108	0.86682	0.8668
1	0.75398	0.75292	0.73942	0.80947	0.75371	0.77294	0.79083	0.75021	0.75137	0.75135
1.5	0.73191	0.73283	0.71228	0.72828	0.72707	0.65084	0.67221	0.63035	0.6513	0.65128
2	0.71002	0.72101	0.7293	0.65524	0.71675	0.54797	0.55771	0.5284	0.56456	0.56454
Kan12.5
0	1	1	1	1	1	1	1	1	1	1
0.5	0.77757	0.76937	0.78485	0.89363	0.77833	0.83193	0.81028	0.84069	0.78624	0.78623
1	0.75483	0.73022	0.71752	0.79857	0.7331	0.66077	0.64866	0.67474	0.61818	0.61816
1.5	0.72667	0.7439	0.7013	0.71362	0.72019	0.49678	0.46937	0.52445	0.48604	0.48601
2	0.70992	0.71992	0.70047	0.63772	0.71323	0.31392	0.29485	0.33788	0.38215	0.38212
Kan15
0	1	1	1	1	1	1	1	1	1	1
0.5	0.75234	0.7429	0.72068	0.88511	0.7391	0.70842	0.6794	0.73284	0.69614	0.69603
1	0.7034	0.71673	0.72562	0.78341	0.71326	0.50484	0.4986	0.47038	0.48461	0.48449
1.5	0.68277	0.70693	0.72575	0.69341	0.70607	0.35984	0.33495	0.33985	0.33736	0.33726
2	0.66992	0.69992	0.73047	0.61374	0.70038	0.20484	0.21498	0.21591	0.23485	0.23478
Kan17.5
0	1	1	1	1	1	1	1	1	1	1
0.5	0.74757	0.73585	0.74495	0.8734	0.74401	0.4953	0.49383	0.48585	0.52267	0.4922
1	0.70053	0.70948	0.71038	0.76283	0.70168	0.25294	0.26383	0.27992	0.27318	0.26465
1.5	0.67593	0.68284	0.66999	0.66625	0.67928	0.1593	0.17384	0.152	0.14278	0.16221
2	0.66245	0.66084	0.65394	0.5819	0.65924	0.1132	0.10991	0.12393	0.07463	0.11563
Kan20
0	1	1	1	1	1	1	1	1	1	1
0.5	0.67023	0.65384	0.69202	0.85045	0.67226	0.24039	0.21888	0.20719	0.25226	0.22371
1	0.64382	0.64229	0.66295	0.72326	0.64887	0.11093	0.10092	0.10103	0.06364	0.1026
1.5	0.63011	0.63009	0.65494	0.61509	0.63757	0.07204	0.06021	0.0601	0.01605	0.05311
2	0.61083	0.62595	0.64111	0.5231	0.62693	0.01203	0.00991	0.00982	0.00405	0.02783
Kan22.5
0	1	1	1	1	1	1	1	1	1	1
0.5	0.62103	0.60193	0.59084	0.78384	0.60502	0.1793	0.17132	0.1503	0.16571	0.1655
1	0.55203	0.53002	0.53113	0.6144	0.53577	0.02522	0.02049	0.02001	0.02746	0.0279
1.5	0.53046	0.50201	0.50626	0.48159	0.5152	0.00993	0.00991	0.00999	0.00455	0.0048
2	0.51002	0.5058	0.49302	0.37749	0.5021	0.00852	0.00777	0.00799	0.00075	0.00084
Kan25
0	1	1	1	1	1	1	1	1	1	1
0.5	0.47582	0.4693	0.47332	0.63116	0.47615	0.11034	0.11394	0.11053	0.11153	0.11056
1	0.35696	0.34696	0.35959	0.39836	0.34973	0.01194	0.0102	0.01003	0.01244	0.01598
1.5	0.32404	0.31304	0.30494	0.25143	0.31441	0.00981	0.00922	0.00945	0.00139	0.00592
2	0.30001	0.29202	0.29856	0.15869	0.30011	0.00551	0.00622	0.0049	0.00015	0.00485
Kan27.5
0	1	1	1	1	1	1	1	1	1	1
0.5	0.30144	0.31024	0.31384	0.45488	0.30879	0.02019	0.02048	0.02001	0.02032	0.02019
1	0.23223	0.23464	0.23001	0.20691	0.23014	0.00285	0.00244	0.00294	0.00041	0.00286
1.5	0.2014	0.20506	0.20833	0.09412	0.20594	0.00121	0.0011	0.00267	1e-05	0.00155
2	0.18943	0.18948	0.1833	0.04281	0.18793	0.00099	0.00083	0.0009	0	0.00092
Kan30
0	1	1	1	1	1	1	1	1	1	1
0.5	0.17021	0.17229	0.17033	0.20998	0.17183	0.01102	0.01031	0.01142	0.01093	0.0108
1	0.11033	0.1029	0.10015	0.04409	0.10304	0.00193	0.00183	0.00199	0.00012	0.00317
1.5	0.09902	0.08249	0.0903	0.00926	0.09029	0.00099	0.00095	0.00093	0	0.00033
2	0.091	0.07339	0.07991	0.00194	0.08228	0.00043	0.00039	0.00031	0	4e-05
Kan32.5
0	1	1	1	1	1	1	1	1	1	1
0.5	0.10023	0.1139	0.1291	0.13266	0.11498	0.00933	0.00981	0.00884	0.00934	0.00932
1	0.06002	0.07484	0.08395	0.0176	0.07193	0.00172	0.00156	0.00148	9e-05	0.00161
1.5	0.0509	0.06024	0.07212	0.00233	0.06035	0.00045	0.00044	0.00046	0	0.00047
2	0.04052	0.05029	0.06013	0.00031	0.05138	0.00011	0.00012	0.00011	0	0.00014
Kan35
0	1	1	1	1	1	1	1	1	1	1
0.5	0.07193	0.07028	0.07991	0.08123	0.07447	0.00791	0.00772	0.00691	0.00759	0.00752
1	0.04357	0.0493	0.04501	0.0066	0.04471	0.00101	0.00111	0.00112	6e-05	0.00101
1.5	0.03989	0.03495	0.03013	0.00054	0.036	0.00021	0.00019	0.00018	0	0.00031
2	0.03013	0.03009	0.02772	4e-05	0.02926	9e-05	7e-05	6e-05	0	9e-05
Kan37.5
0	1	1	1	1	1	1	1	1	1	1
0.5	0.0302	0.03031	0.03001	0.03082	0.02992	0.00487	0.00478	0.00492	0.00486	0.00497
1	0.01181	0.01094	0.01038	0.00095	0.01144	0.00098	0.00099	0.00081	2e-05	0.00057
1.5	0.00998	0.00858	0.00888	3e-05	0.00933	0.00013	9e-05	8e-05	0	0.00031
2	0.00913	0.00732	0.00791	0	0.00779	5e-05	2e-05	3e-05	0	0.00017
Kan40
0	1	1	1	1	1	1	1	1	1	1
0.5	0.01012	0.01231	0.01519	0.01268	0.01262	0.00135	0.00133	0.00161	0.00144	0.00132
1	0.00539	0.00567	0.00535	0.00016	0.00493	0.0004	0.00044	0.00039	0	0.00135
1.5	0.0013	0.00133	0.00134	0	0.00184	9e-05	9e-05	9e-05	0	-4e-05
2	9e-05	9e-05	9e-05	0	0.00069	1e-05	1e-05	1e-05	0	0
