# Supplementary material for: Dead cells release a ‘necrosignal’ that activates antibiotic survival pathways in bacterial swarms
Source: Nat Commun. 2020 Aug 19;11:4157. doi: 10.1038/s41467-020-17709-0 (PMC7438516; doi:10.1038/s41467-020-17709-0)
Supplement: Supplementary file 6 — Source Data [file 41467_2020_17709_MOESM6_ESM.zip › Supplementary Figure 4.xlsx]

## Sheet: Supplementary Figure 4b
							Q sepharose
					M	30% AS pel	Flow through			Wash		1	2	3	4	5	6
					CM cation
					Flow through	1	2	3	4	5	6	7	8	9
